# Supplementary material for: Ventilatory efficiency during constant-load test at lactate threshold intensity: Endurance versus resistance exercises
Source: PLoS One. 2019 May 21;14(5):e0216824. doi: 10.1371/journal.pone.0216824 (PMC6528988; doi:10.1371/journal.pone.0216824)
Supplement: S1 Fig — (XLSX) [file pone.0216824.s002.xlsx]

## Sheet: Pruebas de correlación_HID
36.2357	36.2357		1347.76	36.2357		36.2357	1347.76		1347.76	1347.76
30.9623	30.9623		1572.95	30.9623		30.9623	1572.95		1572.95	1572.95
32.1687	32.1687		1584.43	32.1687		32.1687	1584.43		1584.43	1584.43
31.4134	31.4134		1576.1	31.4134		31.4134	1576.1		1576.1	1576.1
30.7396	30.7396		1589.1	30.7396		30.7396	1589.1		1589.1	1589.1
30.6233	30.6233		1578.95	30.6233		30.6233	1578.95		1578.95	1578.95
30.1638	30.1638		1587.21	30.1638		30.1638	1587.21		1587.21	1587.21
30.5827	30.5827		1598.43	30.5827		30.5827	1598.43		1598.43	1598.43
30.0417	30.0417		1593.43	30.0417		30.0417	1593.43		1593.43	1593.43
30.114	30.114		1587	30.114		30.114	1587		1587	1587
31.5986	31.5986		1518.86	31.5986		31.5986	1518.86		1518.86	1518.86
30.024	30.024		1594.05	30.024		30.024	1594.05		1594.05	1594.05
30.632	30.632		1552.1	30.632		30.632	1552.1		1552.1	1552.1
30.7381	30.7381		1609.67	30.7381		30.7381	1609.67		1609.67	1609.67
29.9501	29.9501		1618.76	29.9501		29.9501	1618.76		1618.76	1618.76
30.1693	30.1693		1626.05	30.1693		30.1693	1626.05		1626.05	1626.05
29.3658	29.3658		1691.86	29.3658		29.3658	1691.86		1691.86	1691.86
29.6566	29.6566		1661.9	29.6566		29.6566	1661.9		1661.9	1661.9
29.8938	29.8938		1639.43	29.8938		29.8938	1639.43		1639.43	1639.43
29.9466	29.9466		1644.62	29.9466		29.9466	1644.62		1644.62	1644.62
28.9089	28.9089		1738.71	28.9089		28.9089	1738.71		1738.71	1738.71

## Sheet: Pruebas de correlación_HID1
1	-3.14159	27.0391	27.0391
2	-3.12058	27.0399	27.0399
3	-3.09956	27.0423	27.0423
4	-3.07855	27.0463	27.0463
5	-3.05754	27.0519	27.0519
6	-3.03652	27.0591	27.0591
7	-3.01551	27.0679	27.0679
8	-2.99449	27.0783	27.0783
9	-2.97348	27.0902	27.0902
10	-2.95247	27.1038	27.1038
11	-2.93145	27.1189	27.1189
12	-2.91044	27.1355	27.1355
13	-2.88942	27.1538	27.1538
14	-2.86841	27.1735	27.1735
15	-2.8474	27.1948	27.1948
16	-2.82638	27.2177	27.2177
17	-2.80537	27.2421	27.2421
18	-2.78435	27.2679	27.2679
19	-2.76334	27.2953	27.2953
20	-2.74233	27.3242	27.3242
21	-2.72131	27.3545	27.3545
22	-2.7003	27.3863	27.3863
23	-2.67928	27.4196	27.4196
24	-2.65827	27.4543	27.4543
25	-2.63726	27.4904	27.4904
26	-2.61624	27.5279	27.5279
27	-2.59523	27.5667	27.5667
28	-2.57421	27.607	27.607
29	-2.5532	27.6486	27.6486
30	-2.53219	27.6915	27.6915
31	-2.51117	27.7358	27.7358
32	-2.49016	27.7813	27.7813
33	-2.46914	27.8281	27.8281
34	-2.44813	27.8762	27.8762
35	-2.42712	27.9255	27.9255
36	-2.4061	27.976	27.976
37	-2.38509	28.0277	28.0277
38	-2.36407	28.0805	28.0805
39	-2.34306	28.1345	28.1345
40	-2.32205	28.1896	28.1896
41	-2.30103	28.2458	28.2458
42	-2.28002	28.3031	28.3031
43	-2.259	28.3614	28.3614
44	-2.23799	28.4207	28.4207
45	-2.21698	28.481	28.481
46	-2.19596	28.5423	28.5423
47	-2.17495	28.6045	28.6045
48	-2.15393	28.6677	28.6677
49	-2.13292	28.7317	28.7317
50	-2.11191	28.7965	28.7965
51	-2.09089	28.8622	28.8622
52	-2.06988	28.9287	28.9287
53	-2.04886	28.9959	28.9959
54	-2.02785	29.0639	29.0639
55	-2.00684	29.1326	29.1326
56	-1.98582	29.202	29.202
57	-1.96481	29.272	29.272
58	-1.94379	29.3426	29.3426
59	-1.92278	29.4138	29.4138
60	-1.90177	29.4856	29.4856
61	-1.88075	29.5579	29.5579
62	-1.85974	29.6306	29.6306
63	-1.83872	29.7038	29.7038
64	-1.81771	29.7775	29.7775
65	-1.7967	29.8515	29.8515
66	-1.77568	29.9259	29.9259
67	-1.75467	30.0007	30.0007
68	-1.73365	30.0757	30.0757
69	-1.71264	30.1509	30.1509
70	-1.69163	30.2264	30.2264
71	-1.67061	30.3021	30.3021
72	-1.6496	30.378	30.378
73	-1.62858	30.454	30.454
74	-1.60757	30.53	30.53
75	-1.58656	30.6062	30.6062
76	-1.56554	30.6823	30.6823
77	-1.54453	30.7585	30.7585
78	-1.52351	30.8346	30.8346
79	-1.5025	30.9106	30.9106
80	-1.48149	30.9865	30.9865
81	-1.46047	31.0623	31.0623
82	-1.43946	31.1379	31.1379
83	-1.41844	31.2133	31.2133
84	-1.39743	31.2884	31.2884
85	-1.37642	31.3633	31.3633
86	-1.3554	31.4379	31.4379
87	-1.33439	31.5121	31.5121
88	-1.31337	31.586	31.586
89	-1.29236	31.6594	31.6594
90	-1.27135	31.7324	31.7324
91	-1.25033	31.8049	31.8049
92	-1.22932	31.8769	31.8769
93	-1.2083	31.9484	31.9484
94	-1.18729	32.0193	32.0193
95	-1.16628	32.0897	32.0897
96	-1.14526	32.1594	32.1594
97	-1.12425	32.2284	32.2284
98	-1.10323	32.2967	32.2967
99	-1.08222	32.3643	32.3643
100	-1.06121	32.4312	32.4312
101	-1.04019	32.4973	32.4973
102	-1.01918	32.5626	32.5626
103	-0.998165	32.627	32.627
104	-0.977151	32.6906	32.6906
105	-0.956137	32.7533	32.7533
106	-0.935123	32.815	32.815
107	-0.914109	32.8758	32.8758
108	-0.893095	32.9356	32.9356
109	-0.872081	32.9945	32.9945
110	-0.851067	33.0523	33.0523
111	-0.830053	33.109	33.109
112	-0.809039	33.1647	33.1647
113	-0.788025	33.2192	33.2192
114	-0.767011	33.2726	33.2726
115	-0.745997	33.3249	33.3249
116	-0.724983	33.376	33.376
117	-0.703969	33.4259	33.4259
118	-0.682955	33.4746	33.4746
119	-0.661941	33.522	33.522
120	-0.640927	33.5682	33.5682
121	-0.619913	33.6131	33.6131
122	-0.598899	33.6567	33.6567
123	-0.577885	33.6989	33.6989
124	-0.556871	33.7399	33.7399
125	-0.535857	33.7794	33.7794
126	-0.514843	33.8176	33.8176
127	-0.493829	33.8544	33.8544
128	-0.472815	33.8898	33.8898
129	-0.451801	33.9238	33.9238
130	-0.430787	33.9563	33.9563
131	-0.409773	33.9874	33.9874
132	-0.388759	34.017	34.017
133	-0.367745	34.0451	34.0451
134	-0.346731	34.0718	34.0718
135	-0.325717	34.0969	34.0969
136	-0.304703	34.1205	34.1205
137	-0.283689	34.1426	34.1426
138	-0.262675	34.1631	34.1631
139	-0.241661	34.1821	34.1821
140	-0.220647	34.1996	34.1996
141	-0.199633	34.2155	34.2155
142	-0.178619	34.2298	34.2298
143	-0.157605	34.2425	34.2425
144	-0.136591	34.2537	34.2537
145	-0.115577	34.2633	34.2633
146	-0.094563	34.2712	34.2712
147	-0.073549	34.2776	34.2776
148	-0.052535	34.2824	34.2824
149	-0.031521	34.2856	34.2856
150	-0.010507	34.2872	34.2872
151	0.010507	34.2872	34.2872
152	0.031521	34.2856	34.2856
153	0.052535	34.2824	34.2824
154	0.073549	34.2776	34.2776
155	0.094563	34.2712	34.2712
156	0.115577	34.2633	34.2633
157	0.136591	34.2537	34.2537
158	0.157605	34.2425	34.2425
159	0.178619	34.2298	34.2298
160	0.199633	34.2155	34.2155
161	0.220647	34.1996	34.1996
162	0.241661	34.1821	34.1821
163	0.262675	34.1631	34.1631
164	0.283689	34.1426	34.1426
165	0.304703	34.1205	34.1205
166	0.325717	34.0969	34.0969
167	0.346731	34.0718	34.0718
168	0.367745	34.0451	34.0451
169	0.388759	34.017	34.017
170	0.409773	33.9874	33.9874
171	0.430787	33.9563	33.9563
172	0.451801	33.9238	33.9238
173	0.472815	33.8898	33.8898
174	0.493829	33.8544	33.8544
175	0.514843	33.8176	33.8176
176	0.535857	33.7794	33.7794
177	0.556871	33.7399	33.7399
178	0.577885	33.6989	33.6989
179	0.598899	33.6567	33.6567
180	0.619913	33.6131	33.6131
181	0.640927	33.5682	33.5682
182	0.661941	33.522	33.522
183	0.682955	33.4746	33.4746
184	0.703969	33.4259	33.4259
185	0.724983	33.376	33.376
186	0.745997	33.3249	33.3249
187	0.767011	33.2726	33.2726
188	0.788025	33.2192	33.2192
189	0.809039	33.1647	33.1647
190	0.830053	33.109	33.109
191	0.851067	33.0523	33.0523
192	0.872081	32.9945	32.9945
193	0.893095	32.9356	32.9356
194	0.914109	32.8758	32.8758
195	0.935123	32.815	32.815
196	0.956137	32.7533	32.7533
197	0.977151	32.6906	32.6906
198	0.998165	32.627	32.627
199	1.01918	32.5626	32.5626
200	1.04019	32.4973	32.4973
201	1.06121	32.4312	32.4312
202	1.08222	32.3643	32.3643
203	1.10323	32.2967	32.2967
204	1.12425	32.2284	32.2284
205	1.14526	32.1594	32.1594
206	1.16628	32.0897	32.0897
207	1.18729	32.0193	32.0193
208	1.2083	31.9484	31.9484
209	1.22932	31.8769	31.8769
210	1.25033	31.8049	31.8049
211	1.27135	31.7324	31.7324
212	1.29236	31.6594	31.6594
213	1.31337	31.586	31.586
214	1.33439	31.5121	31.5121
215	1.3554	31.4379	31.4379
216	1.37642	31.3633	31.3633
217	1.39743	31.2884	31.2884
218	1.41844	31.2133	31.2133
219	1.43946	31.1379	31.1379
220	1.46047	31.0623	31.0623
221	1.48149	30.9865	30.9865
222	1.5025	30.9106	30.9106
223	1.52351	30.8346	30.8346
224	1.54453	30.7585	30.7585
225	1.56554	30.6823	30.6823
226	1.58656	30.6062	30.6062
227	1.60757	30.53	30.53
228	1.62858	30.454	30.454
229	1.6496	30.378	30.378
230	1.67061	30.3021	30.3021
231	1.69163	30.2264	30.2264
232	1.71264	30.1509	30.1509
233	1.73365	30.0757	30.0757
234	1.75467	30.0007	30.0007
235	1.77568	29.9259	29.9259
236	1.7967	29.8515	29.8515
237	1.81771	29.7775	29.7775
238	1.83872	29.7038	29.7038
239	1.85974	29.6306	29.6306
240	1.88075	29.5579	29.5579
241	1.90177	29.4856	29.4856
242	1.92278	29.4138	29.4138
243	1.94379	29.3426	29.3426
244	1.96481	29.272	29.272
245	1.98582	29.202	29.202
246	2.00684	29.1326	29.1326
247	2.02785	29.0639	29.0639
248	2.04886	28.9959	28.9959
249	2.06988	28.9287	28.9287
250	2.09089	28.8622	28.8622
251	2.11191	28.7965	28.7965
252	2.13292	28.7317	28.7317
253	2.15393	28.6677	28.6677
254	2.17495	28.6045	28.6045
255	2.19596	28.5423	28.5423
256	2.21698	28.481	28.481
257	2.23799	28.4207	28.4207
258	2.259	28.3614	28.3614
259	2.28002	28.3031	28.3031
260	2.30103	28.2458	28.2458
261	2.32205	28.1896	28.1896
262	2.34306	28.1345	28.1345
263	2.36407	28.0805	28.0805
264	2.38509	28.0277	28.0277
265	2.4061	27.976	27.976
266	2.42712	27.9255	27.9255
267	2.44813	27.8762	27.8762
268	2.46914	27.8281	27.8281
269	2.49016	27.7813	27.7813
270	2.51117	27.7358	27.7358
271	2.53219	27.6915	27.6915
272	2.5532	27.6486	27.6486
273	2.57421	27.607	27.607
274	2.59523	27.5667	27.5667
275	2.61624	27.5279	27.5279
276	2.63726	27.4904	27.4904
277	2.65827	27.4543	27.4543
278	2.67928	27.4196	27.4196
279	2.7003	27.3863	27.3863
280	2.72131	27.3545	27.3545
281	2.74233	27.3242	27.3242
282	2.76334	27.2953	27.2953
283	2.78435	27.2679	27.2679
284	2.80537	27.2421	27.2421
285	2.82638	27.2177	27.2177
286	2.8474	27.1948	27.1948
287	2.86841	27.1735	27.1735
288	2.88942	27.1538	27.1538
289	2.91044	27.1355	27.1355
290	2.93145	27.1189	27.1189
291	2.95247	27.1038	27.1038
292	2.97348	27.0902	27.0902
293	2.99449	27.0783	27.0783
294	3.01551	27.0679	27.0679
295	3.03652	27.0591	27.0591
296	3.05754	27.0519	27.0519
297	3.07855	27.0463	27.0463
298	3.09956	27.0423	27.0423
299	3.12058	27.0399	27.0399
300	3.14159	27.0391	27.0391

## Sheet: Pruebas de correlación_HID2
1	-3.14159	1413.56	33.9852
2	-3.12058	1413.6	33.9541
3	-3.09956	1413.73	33.9214
4	-3.07855	1413.93	33.8874
5	-3.05754	1414.21	33.8519
6	-3.03652	1414.57	33.815
7	-3.01551	1415.01	33.7767
8	-2.99449	1415.53	33.737
9	-2.97348	1416.13	33.696
10	-2.95247	1416.81	33.6536
11	-2.93145	1417.57	33.6099
12	-2.91044	1418.41	33.5649
13	-2.88942	1419.33	33.5187
14	-2.86841	1420.32	33.4711
15	-2.8474	1421.39	33.4224
16	-2.82638	1422.54	33.3724
17	-2.80537	1423.77	33.3212
18	-2.78435	1425.07	33.2689
19	-2.76334	1426.45	33.2153
20	-2.74233	1427.9	33.1607
21	-2.72131	1429.42	33.105
22	-2.7003	1431.02	33.0482
23	-2.67928	1432.69	32.9903
24	-2.65827	1434.44	32.9314
25	-2.63726	1436.25	32.8715
26	-2.61624	1438.14	32.8106
27	-2.59523	1440.09	32.7488
28	-2.57421	1442.12	32.6861
29	-2.5532	1444.21	32.6224
30	-2.53219	1446.37	32.5579
31	-2.51117	1448.59	32.4926
32	-2.49016	1450.88	32.4265
33	-2.46914	1453.23	32.3595
34	-2.44813	1455.65	32.2919
35	-2.42712	1458.13	32.2235
36	-2.4061	1460.67	32.1544
37	-2.38509	1463.27	32.0847
38	-2.36407	1465.92	32.0143
39	-2.34306	1468.64	31.9433
40	-2.32205	1471.41	31.8718
41	-2.30103	1474.23	31.7998
42	-2.28002	1477.11	31.7272
43	-2.259	1480.04	31.6542
44	-2.23799	1483.03	31.5807
45	-2.21698	1486.06	31.5068
46	-2.19596	1489.14	31.4326
47	-2.17495	1492.27	31.358
48	-2.15393	1495.44	31.2831
49	-2.13292	1498.66	31.2079
50	-2.11191	1501.92	31.1325
51	-2.09089	1505.22	31.0569
52	-2.06988	1508.57	30.9811
53	-2.04886	1511.95	30.9052
54	-2.02785	1515.37	30.8291
55	-2.00684	1518.82	30.753
56	-1.98582	1522.31	30.6769
57	-1.96481	1525.83	30.6007
58	-1.94379	1529.38	30.5246
59	-1.92278	1532.96	30.4485
60	-1.90177	1536.57	30.3726
61	-1.88075	1540.2	30.2967
62	-1.85974	1543.86	30.221
63	-1.83872	1547.54	30.1456
64	-1.81771	1551.24	30.0703
65	-1.7967	1554.97	29.9953
66	-1.77568	1558.71	29.9206
67	-1.75467	1562.46	29.8462
68	-1.73365	1566.23	29.7722
69	-1.71264	1570.02	29.6986
70	-1.69163	1573.82	29.6254
71	-1.67061	1577.62	29.5527
72	-1.6496	1581.43	29.4804
73	-1.62858	1585.25	29.4087
74	-1.60757	1589.08	29.3375
75	-1.58656	1592.91	29.267
76	-1.56554	1596.74	29.197
77	-1.54453	1600.56	29.1277
78	-1.52351	1604.39	29.059
79	-1.5025	1608.21	28.9911
80	-1.48149	1612.03	28.9239
81	-1.46047	1615.84	28.8575
82	-1.43946	1619.64	28.7919
83	-1.41844	1623.43	28.7271
84	-1.39743	1627.21	28.6631
85	-1.37642	1630.97	28.6001
86	-1.3554	1634.72	28.5379
87	-1.33439	1638.46	28.4767
88	-1.31337	1642.17	28.4164
89	-1.29236	1645.86	28.3572
90	-1.27135	1649.53	28.299
91	-1.25033	1653.18	28.2418
92	-1.22932	1656.8	28.1856
93	-1.2083	1660.39	28.1306
94	-1.18729	1663.96	28.0767
95	-1.16628	1667.49	28.0239
96	-1.14526	1671	27.9723
97	-1.12425	1674.47	27.9219
98	-1.10323	1677.9	27.8727
99	-1.08222	1681.3	27.8247
100	-1.06121	1684.67	27.778
101	-1.04019	1687.99	27.7326
102	-1.01918	1691.27	27.6884
103	-0.998165	1694.51	27.6456
104	-0.977151	1697.71	27.6041
105	-0.956137	1700.86	27.5639
106	-0.935123	1703.96	27.5251
107	-0.914109	1707.02	27.4877
108	-0.893095	1710.03	27.4517
109	-0.872081	1712.99	27.4172
110	-0.851067	1715.89	27.384
111	-0.830053	1718.74	27.3523
112	-0.809039	1721.54	27.3221
113	-0.788025	1724.28	27.2933
114	-0.767011	1726.97	27.266
115	-0.745997	1729.6	27.2403
116	-0.724983	1732.17	27.216
117	-0.703969	1734.68	27.1933
118	-0.682955	1737.12	27.1721
119	-0.661941	1739.51	27.1524
120	-0.640927	1741.83	27.1343
121	-0.619913	1744.09	27.1177
122	-0.598899	1746.28	27.1027
123	-0.577885	1748.4	27.0893
124	-0.556871	1750.46	27.0775
125	-0.535857	1752.45	27.0672
126	-0.514843	1754.37	27.0586
127	-0.493829	1756.22	27.0515
128	-0.472815	1758	27.046
129	-0.451801	1759.71	27.0421
130	-0.430787	1761.35	27.0398
131	-0.409773	1762.91	27.0391
132	-0.388759	1764.4	27.0401
133	-0.367745	1765.81	27.0426
134	-0.346731	1767.15	27.0467
135	-0.325717	1768.41	27.0524
136	-0.304703	1769.6	27.0597
137	-0.283689	1770.71	27.0686
138	-0.262675	1771.74	27.0791
139	-0.241661	1772.7	27.0911
140	-0.220647	1773.58	27.1048
141	-0.199633	1774.37	27.12
142	-0.178619	1775.09	27.1368
143	-0.157605	1775.73	27.1551
144	-0.136591	1776.3	27.175
145	-0.115577	1776.78	27.1964
146	-0.094563	1777.18	27.2194
147	-0.073549	1777.5	27.2439
148	-0.052535	1777.74	27.2698
149	-0.031521	1777.9	27.2973
150	-0.010507	1777.98	27.3263
151	0.010507	1777.98	27.3568
152	0.031521	1777.9	27.3887
153	0.052535	1777.74	27.422
154	0.073549	1777.5	27.4568
155	0.094563	1777.18	27.493
156	0.115577	1776.78	27.5306
157	0.136591	1776.3	27.5696
158	0.157605	1775.73	27.6099
159	0.178619	1775.09	27.6516
160	0.199633	1774.37	27.6946
161	0.220647	1773.58	27.739
162	0.241661	1772.7	27.7846
163	0.262675	1771.74	27.8315
164	0.283689	1770.71	27.8797
165	0.304703	1769.6	27.929
166	0.325717	1768.41	27.9796
167	0.346731	1767.15	28.0314
168	0.367745	1765.81	28.0843
169	0.388759	1764.4	28.1384
170	0.409773	1762.91	28.1936
171	0.430787	1761.35	28.2499
172	0.451801	1759.71	28.3072
173	0.472815	1758	28.3656
174	0.493829	1756.22	28.425
175	0.514843	1754.37	28.4854
176	0.535857	1752.45	28.5467
177	0.556871	1750.46	28.609
178	0.577885	1748.4	28.6722
179	0.598899	1746.28	28.7363
180	0.619913	1744.09	28.8012
181	0.640927	1741.83	28.8669
182	0.661941	1739.51	28.9335
183	0.682955	1737.12	29.0008
184	0.703969	1734.68	29.0688
185	0.724983	1732.17	29.1375
186	0.745997	1729.6	29.207
187	0.767011	1726.97	29.277
188	0.788025	1724.28	29.3477
189	0.809039	1721.54	29.4189
190	0.830053	1718.74	29.4907
191	0.851067	1715.89	29.563
192	0.872081	1712.99	29.6358
193	0.893095	1710.03	29.7091
194	0.914109	1707.02	29.7828
195	0.935123	1703.96	29.8568
196	0.956137	1700.86	29.9313
197	0.977151	1697.71	30.006
198	0.998165	1694.51	30.081
199	1.01918	1691.27	30.1563
200	1.04019	1687.99	30.2318
201	1.06121	1684.67	30.3076
202	1.08222	1681.3	30.3834
203	1.10323	1677.9	30.4594
204	1.12425	1674.47	30.5355
205	1.14526	1671	30.6116
206	1.16628	1667.49	30.6878
207	1.18729	1663.96	30.7639
208	1.2083	1660.39	30.84
209	1.22932	1656.8	30.916
210	1.25033	1653.18	30.9919
211	1.27135	1649.53	31.0677
212	1.29236	1645.86	31.1433
213	1.31337	1642.17	31.2187
214	1.33439	1638.46	31.2938
215	1.3554	1634.72	31.3687
216	1.37642	1630.97	31.4432
217	1.39743	1627.21	31.5174
218	1.41844	1623.43	31.5912
219	1.43946	1619.64	31.6646
220	1.46047	1615.84	31.7376
221	1.48149	1612.03	31.8101
222	1.5025	1608.21	31.8821
223	1.52351	1604.39	31.9535
224	1.54453	1600.56	32.0244
225	1.56554	1596.74	32.0947
226	1.58656	1592.91	32.1643
227	1.60757	1589.08	32.2333
228	1.62858	1585.25	32.3016
229	1.6496	1581.43	32.3692
230	1.67061	1577.62	32.436
231	1.69163	1573.82	32.502
232	1.71264	1570.02	32.5672
233	1.73365	1566.23	32.6316
234	1.75467	1562.46	32.6951
235	1.77568	1558.71	32.7577
236	1.7967	1554.97	32.8194
237	1.81771	1551.24	32.8801
238	1.83872	1547.54	32.9399
239	1.85974	1543.86	32.9986
240	1.88075	1540.2	33.0563
241	1.90177	1536.57	33.113
242	1.92278	1532.96	33.1686
243	1.94379	1529.38	33.2231
244	1.96481	1525.83	33.2764
245	1.98582	1522.31	33.3286
246	2.00684	1518.82	33.3796
247	2.02785	1515.37	33.4294
248	2.04886	1511.95	33.478
249	2.06988	1508.57	33.5254
250	2.09089	1505.22	33.5714
251	2.11191	1501.92	33.6162
252	2.13292	1498.66	33.6597
253	2.15393	1495.44	33.7019
254	2.17495	1492.27	33.7427
255	2.19596	1489.14	33.7822
256	2.21698	1486.06	33.8203
257	2.23799	1483.03	33.857
258	2.259	1480.04	33.8923
259	2.28002	1477.11	33.9262
260	2.30103	1474.23	33.9586
261	2.32205	1471.41	33.9896
262	2.34306	1468.64	34.0191
263	2.36407	1465.92	34.0471
264	2.38509	1463.27	34.0736
265	2.4061	1460.67	34.0986
266	2.42712	1458.13	34.1221
267	2.44813	1455.65	34.1441
268	2.46914	1453.23	34.1645
269	2.49016	1450.88	34.1834
270	2.51117	1448.59	34.2008
271	2.53219	1446.37	34.2165
272	2.5532	1444.21	34.2307
273	2.57421	1442.12	34.2434
274	2.59523	1440.09	34.2544
275	2.61624	1438.14	34.2639
276	2.63726	1436.25	34.2718
277	2.65827	1434.44	34.278
278	2.67928	1432.69	34.2827
279	2.7003	1431.02	34.2858
280	2.72131	1429.42	34.2873
281	2.74233	1427.9	34.2872
282	2.76334	1426.45	34.2855
283	2.78435	1425.07	34.2821
284	2.80537	1423.77	34.2772
285	2.82638	1422.54	34.2707
286	2.8474	1421.39	34.2626
287	2.86841	1420.32	34.2529
288	2.88942	1419.33	34.2417
289	2.91044	1418.41	34.2288
290	2.93145	1417.57	34.2144
291	2.95247	1416.81	34.1984
292	2.97348	1416.13	34.1808
293	2.99449	1415.53	34.1617
294	3.01551	1415.01	34.1411
295	3.03652	1414.57	34.1189
296	3.05754	1414.21	34.0951
297	3.07855	1413.93	34.0699
298	3.09956	1413.73	34.0432
299	3.12058	1413.6	34.0149
300	3.14159	1413.56	33.9852

## Sheet: Pruebas de correlación_HID3
1	-3.14159	27.0391	1762.8
2	-3.12058	27.0399	1761.23
3	-3.09956	27.0423	1759.59
4	-3.07855	27.0463	1757.88
5	-3.05754	27.0519	1756.09
6	-3.03652	27.0591	1754.24
7	-3.01551	27.0679	1752.31
8	-2.99449	27.0783	1750.32
9	-2.97348	27.0902	1748.26
10	-2.95247	27.1038	1746.13
11	-2.93145	27.1189	1743.93
12	-2.91044	27.1355	1741.67
13	-2.88942	27.1538	1739.34
14	-2.86841	27.1735	1736.95
15	-2.8474	27.1948	1734.5
16	-2.82638	27.2177	1731.99
17	-2.80537	27.2421	1729.41
18	-2.78435	27.2679	1726.78
19	-2.76334	27.2953	1724.09
20	-2.74233	27.3242	1721.34
21	-2.72131	27.3545	1718.54
22	-2.7003	27.3863	1715.68
23	-2.67928	27.4196	1712.78
24	-2.65827	27.4543	1709.81
25	-2.63726	27.4904	1706.8
26	-2.61624	27.5279	1703.74
27	-2.59523	27.5667	1700.63
28	-2.57421	27.607	1697.48
29	-2.5532	27.6486	1694.28
30	-2.53219	27.6915	1691.04
31	-2.51117	27.7358	1687.75
32	-2.49016	27.7813	1684.43
33	-2.46914	27.8281	1681.06
34	-2.44813	27.8762	1677.66
35	-2.42712	27.9255	1674.22
36	-2.4061	27.976	1670.75
37	-2.38509	28.0277	1667.24
38	-2.36407	28.0805	1663.7
39	-2.34306	28.1345	1660.14
40	-2.32205	28.1896	1656.54
41	-2.30103	28.2458	1652.92
42	-2.28002	28.3031	1649.27
43	-2.259	28.3614	1645.6
44	-2.23799	28.4207	1641.9
45	-2.21698	28.481	1638.19
46	-2.19596	28.5423	1634.46
47	-2.17495	28.6045	1630.71
48	-2.15393	28.6677	1626.94
49	-2.13292	28.7317	1623.16
50	-2.11191	28.7965	1619.37
51	-2.09089	28.8622	1615.57
52	-2.06988	28.9287	1611.76
53	-2.04886	28.9959	1607.94
54	-2.02785	29.0639	1604.12
55	-2.00684	29.1326	1600.29
56	-1.98582	29.202	1596.46
57	-1.96481	29.272	1592.63
58	-1.94379	29.3426	1588.81
59	-1.92278	29.4138	1584.98
60	-1.90177	29.4856	1581.16
61	-1.88075	29.5579	1577.35
62	-1.85974	29.6306	1573.54
63	-1.83872	29.7038	1569.75
64	-1.81771	29.7775	1565.96
65	-1.7967	29.8515	1562.19
66	-1.77568	29.9259	1558.44
67	-1.75467	30.0007	1554.7
68	-1.73365	30.0757	1550.98
69	-1.71264	30.1509	1547.28
70	-1.69163	30.2264	1543.6
71	-1.67061	30.3021	1539.94
72	-1.6496	30.378	1536.31
73	-1.62858	30.454	1532.7
74	-1.60757	30.53	1529.12
75	-1.58656	30.6062	1525.57
76	-1.56554	30.6823	1522.06
77	-1.54453	30.7585	1518.57
78	-1.52351	30.8346	1515.12
79	-1.5025	30.9106	1511.71
80	-1.48149	30.9865	1508.33
81	-1.46047	31.0623	1504.99
82	-1.43946	31.1379	1501.69
83	-1.41844	31.2133	1498.43
84	-1.39743	31.2884	1495.21
85	-1.37642	31.3633	1492.04
86	-1.3554	31.4379	1488.92
87	-1.33439	31.5121	1485.84
88	-1.31337	31.586	1482.81
89	-1.29236	31.6594	1479.83
90	-1.27135	31.7324	1476.91
91	-1.25033	31.8049	1474.03
92	-1.22932	31.8769	1471.21
93	-1.2083	31.9484	1468.44
94	-1.18729	32.0193	1465.73
95	-1.16628	32.0897	1463.08
96	-1.14526	32.1594	1460.48
97	-1.12425	32.2284	1457.95
98	-1.10323	32.2967	1455.47
99	-1.08222	32.3643	1453.06
100	-1.06121	32.4312	1450.71
101	-1.04019	32.4973	1448.43
102	-1.01918	32.5626	1446.21
103	-0.998165	32.627	1444.06
104	-0.977151	32.6906	1441.97
105	-0.956137	32.7533	1439.95
106	-0.935123	32.815	1438
107	-0.914109	32.8758	1436.12
108	-0.893095	32.9356	1434.31
109	-0.872081	32.9945	1432.57
110	-0.851067	33.0523	1430.9
111	-0.830053	33.109	1429.31
112	-0.809039	33.1647	1427.79
113	-0.788025	33.2192	1426.34
114	-0.767011	33.2726	1424.97
115	-0.745997	33.3249	1423.68
116	-0.724983	33.376	1422.46
117	-0.703969	33.4259	1421.31
118	-0.682955	33.4746	1420.25
119	-0.661941	33.522	1419.26
120	-0.640927	33.5682	1418.35
121	-0.619913	33.6131	1417.52
122	-0.598899	33.6567	1416.76
123	-0.577885	33.6989	1416.09
124	-0.556871	33.7399	1415.49
125	-0.535857	33.7794	1414.98
126	-0.514843	33.8176	1414.54
127	-0.493829	33.8544	1414.19
128	-0.472815	33.8898	1413.91
129	-0.451801	33.9238	1413.71
130	-0.430787	33.9563	1413.6
131	-0.409773	33.9874	1413.56
132	-0.388759	34.017	1413.61
133	-0.367745	34.0451	1413.74
134	-0.346731	34.0718	1413.94
135	-0.325717	34.0969	1414.23
136	-0.304703	34.1205	1414.6
137	-0.283689	34.1426	1415.05
138	-0.262675	34.1631	1415.57
139	-0.241661	34.1821	1416.18
140	-0.220647	34.1996	1416.87
141	-0.199633	34.2155	1417.63
142	-0.178619	34.2298	1418.47
143	-0.157605	34.2425	1419.4
144	-0.136591	34.2537	1420.4
145	-0.115577	34.2633	1421.47
146	-0.094563	34.2712	1422.63
147	-0.073549	34.2776	1423.86
148	-0.052535	34.2824	1425.16
149	-0.031521	34.2856	1426.55
150	-0.010507	34.2872	1428
151	0.010507	34.2872	1429.53
152	0.031521	34.2856	1431.14
153	0.052535	34.2824	1432.81
154	0.073549	34.2776	1434.56
155	0.094563	34.2712	1436.38
156	0.115577	34.2633	1438.27
157	0.136591	34.2537	1440.23
158	0.157605	34.2425	1442.26
159	0.178619	34.2298	1444.36
160	0.199633	34.2155	1446.52
161	0.220647	34.1996	1448.75
162	0.241661	34.1821	1451.05
163	0.262675	34.1631	1453.4
164	0.283689	34.1426	1455.82
165	0.304703	34.1205	1458.31
166	0.325717	34.0969	1460.85
167	0.346731	34.0718	1463.45
168	0.367745	34.0451	1466.11
169	0.388759	34.017	1468.83
170	0.409773	33.9874	1471.61
171	0.430787	33.9563	1474.44
172	0.451801	33.9238	1477.32
173	0.472815	33.8898	1480.26
174	0.493829	33.8544	1483.24
175	0.514843	33.8176	1486.28
176	0.535857	33.7794	1489.36
177	0.556871	33.7399	1492.49
178	0.577885	33.6989	1495.67
179	0.598899	33.6567	1498.89
180	0.619913	33.6131	1502.16
181	0.640927	33.5682	1505.46
182	0.661941	33.522	1508.81
183	0.682955	33.4746	1512.19
184	0.703969	33.4259	1515.61
185	0.724983	33.376	1519.07
186	0.745997	33.3249	1522.56
187	0.767011	33.2726	1526.08
188	0.788025	33.2192	1529.63
189	0.809039	33.1647	1533.22
190	0.830053	33.109	1536.83
191	0.851067	33.0523	1540.46
192	0.872081	32.9945	1544.12
193	0.893095	32.9356	1547.8
194	0.914109	32.8758	1551.51
195	0.935123	32.815	1555.23
196	0.956137	32.7533	1558.97
197	0.977151	32.6906	1562.73
198	0.998165	32.627	1566.5
199	1.01918	32.5626	1570.29
200	1.04019	32.4973	1574.09
201	1.06121	32.4312	1577.89
202	1.08222	32.3643	1581.71
203	1.10323	32.2967	1585.53
204	1.12425	32.2284	1589.35
205	1.14526	32.1594	1593.18
206	1.16628	32.0897	1597.01
207	1.18729	32.0193	1600.84
208	1.2083	31.9484	1604.66
209	1.22932	31.8769	1608.49
210	1.25033	31.8049	1612.3
211	1.27135	31.7324	1616.11
212	1.29236	31.6594	1619.91
213	1.31337	31.586	1623.7
214	1.33439	31.5121	1627.48
215	1.3554	31.4379	1631.24
216	1.37642	31.3633	1634.99
217	1.39743	31.2884	1638.72
218	1.41844	31.2133	1642.43
219	1.43946	31.1379	1646.12
220	1.46047	31.0623	1649.79
221	1.48149	30.9865	1653.44
222	1.5025	30.9106	1657.06
223	1.52351	30.8346	1660.65
224	1.54453	30.7585	1664.21
225	1.56554	30.6823	1667.75
226	1.58656	30.6062	1671.25
227	1.60757	30.53	1674.72
228	1.62858	30.454	1678.15
229	1.6496	30.378	1681.55
230	1.67061	30.3021	1684.9
231	1.69163	30.2264	1688.22
232	1.71264	30.1509	1691.5
233	1.73365	30.0757	1694.74
234	1.75467	30.0007	1697.93
235	1.77568	29.9259	1701.08
236	1.7967	29.8515	1704.18
237	1.81771	29.7775	1707.24
238	1.83872	29.7038	1710.24
239	1.85974	29.6306	1713.19
240	1.88075	29.5579	1716.1
241	1.90177	29.4856	1718.95
242	1.92278	29.4138	1721.74
243	1.94379	29.3426	1724.48
244	1.96481	29.272	1727.16
245	1.98582	29.202	1729.78
246	2.00684	29.1326	1732.35
247	2.02785	29.0639	1734.85
248	2.04886	28.9959	1737.3
249	2.06988	28.9287	1739.68
250	2.09089	28.8622	1741.99
251	2.11191	28.7965	1744.25
252	2.13292	28.7317	1746.43
253	2.15393	28.6677	1748.55
254	2.17495	28.6045	1750.61
255	2.19596	28.5423	1752.59
256	2.21698	28.481	1754.51
257	2.23799	28.4207	1756.35
258	2.259	28.3614	1758.13
259	2.28002	28.3031	1759.83
260	2.30103	28.2458	1761.46
261	2.32205	28.1896	1763.02
262	2.34306	28.1345	1764.5
263	2.36407	28.0805	1765.91
264	2.38509	28.0277	1767.24
265	2.4061	27.976	1768.5
266	2.42712	27.9255	1769.68
267	2.44813	27.8762	1770.79
268	2.46914	27.8281	1771.81
269	2.49016	27.7813	1772.76
270	2.51117	27.7358	1773.63
271	2.53219	27.6915	1774.43
272	2.5532	27.6486	1775.14
273	2.57421	27.607	1775.78
274	2.59523	27.5667	1776.33
275	2.61624	27.5279	1776.81
276	2.63726	27.4904	1777.2
277	2.65827	27.4543	1777.52
278	2.67928	27.4196	1777.76
279	2.7003	27.3863	1777.91
280	2.72131	27.3545	1777.99
281	2.74233	27.3242	1777.98
282	2.76334	27.2953	1777.89
283	2.78435	27.2679	1777.73
284	2.80537	27.2421	1777.48
285	2.82638	27.2177	1777.15
286	2.8474	27.1948	1776.75
287	2.86841	27.1735	1776.26
288	2.88942	27.1538	1775.69
289	2.91044	27.1355	1775.04
290	2.93145	27.1189	1774.32
291	2.95247	27.1038	1773.52
292	2.97348	27.0902	1772.63
293	2.99449	27.0783	1771.67
294	3.01551	27.0679	1770.63
295	3.03652	27.0591	1769.52
296	3.05754	27.0519	1768.32
297	3.07855	27.0463	1767.06
298	3.09956	27.0423	1765.71
299	3.12058	27.0399	1764.29
300	3.14159	27.0391	1762.8

## Sheet: Pruebas de correlación_HID4
1	-3.14159	1413.56	1413.56
2	-3.12058	1413.6	1413.6
3	-3.09956	1413.73	1413.73
4	-3.07855	1413.93	1413.93
5	-3.05754	1414.21	1414.21
6	-3.03652	1414.57	1414.57
7	-3.01551	1415.01	1415.01
8	-2.99449	1415.53	1415.53
9	-2.97348	1416.13	1416.13
10	-2.95247	1416.81	1416.81
11	-2.93145	1417.57	1417.57
12	-2.91044	1418.41	1418.41
13	-2.88942	1419.33	1419.33
14	-2.86841	1420.32	1420.32
15	-2.8474	1421.39	1421.39
16	-2.82638	1422.54	1422.54
17	-2.80537	1423.77	1423.77
18	-2.78435	1425.07	1425.07
19	-2.76334	1426.45	1426.45
20	-2.74233	1427.9	1427.9
21	-2.72131	1429.42	1429.42
22	-2.7003	1431.02	1431.02
23	-2.67928	1432.69	1432.69
24	-2.65827	1434.44	1434.44
25	-2.63726	1436.25	1436.25
26	-2.61624	1438.14	1438.14
27	-2.59523	1440.09	1440.09
28	-2.57421	1442.12	1442.12
29	-2.5532	1444.21	1444.21
30	-2.53219	1446.37	1446.37
31	-2.51117	1448.59	1448.59
32	-2.49016	1450.88	1450.88
33	-2.46914	1453.23	1453.23
34	-2.44813	1455.65	1455.65
35	-2.42712	1458.13	1458.13
36	-2.4061	1460.67	1460.67
37	-2.38509	1463.27	1463.27
38	-2.36407	1465.92	1465.92
39	-2.34306	1468.64	1468.64
40	-2.32205	1471.41	1471.41
41	-2.30103	1474.23	1474.23
42	-2.28002	1477.11	1477.11
43	-2.259	1480.04	1480.04
44	-2.23799	1483.03	1483.03
45	-2.21698	1486.06	1486.06
46	-2.19596	1489.14	1489.14
47	-2.17495	1492.27	1492.27
48	-2.15393	1495.44	1495.44
49	-2.13292	1498.66	1498.66
50	-2.11191	1501.92	1501.92
51	-2.09089	1505.22	1505.22
52	-2.06988	1508.57	1508.57
53	-2.04886	1511.95	1511.95
54	-2.02785	1515.37	1515.37
55	-2.00684	1518.82	1518.82
56	-1.98582	1522.31	1522.31
57	-1.96481	1525.83	1525.83
58	-1.94379	1529.38	1529.38
59	-1.92278	1532.96	1532.96
60	-1.90177	1536.57	1536.57
61	-1.88075	1540.2	1540.2
62	-1.85974	1543.86	1543.86
63	-1.83872	1547.54	1547.54
64	-1.81771	1551.24	1551.24
65	-1.7967	1554.97	1554.97
66	-1.77568	1558.71	1558.71
67	-1.75467	1562.46	1562.46
68	-1.73365	1566.23	1566.23
69	-1.71264	1570.02	1570.02
70	-1.69163	1573.82	1573.82
71	-1.67061	1577.62	1577.62
72	-1.6496	1581.43	1581.43
73	-1.62858	1585.25	1585.25
74	-1.60757	1589.08	1589.08
75	-1.58656	1592.91	1592.91
76	-1.56554	1596.74	1596.74
77	-1.54453	1600.56	1600.56
78	-1.52351	1604.39	1604.39
79	-1.5025	1608.21	1608.21
80	-1.48149	1612.03	1612.03
81	-1.46047	1615.84	1615.84
82	-1.43946	1619.64	1619.64
83	-1.41844	1623.43	1623.43
84	-1.39743	1627.21	1627.21
85	-1.37642	1630.97	1630.97
86	-1.3554	1634.72	1634.72
87	-1.33439	1638.46	1638.46
88	-1.31337	1642.17	1642.17
89	-1.29236	1645.86	1645.86
90	-1.27135	1649.53	1649.53
91	-1.25033	1653.18	1653.18
92	-1.22932	1656.8	1656.8
93	-1.2083	1660.39	1660.39
94	-1.18729	1663.96	1663.96
95	-1.16628	1667.49	1667.49
96	-1.14526	1671	1671
97	-1.12425	1674.47	1674.47
98	-1.10323	1677.9	1677.9
99	-1.08222	1681.3	1681.3
100	-1.06121	1684.67	1684.67
101	-1.04019	1687.99	1687.99
102	-1.01918	1691.27	1691.27
103	-0.998165	1694.51	1694.51
104	-0.977151	1697.71	1697.71
105	-0.956137	1700.86	1700.86
106	-0.935123	1703.96	1703.96
107	-0.914109	1707.02	1707.02
108	-0.893095	1710.03	1710.03
109	-0.872081	1712.99	1712.99
110	-0.851067	1715.89	1715.89
111	-0.830053	1718.74	1718.74
112	-0.809039	1721.54	1721.54
113	-0.788025	1724.28	1724.28
114	-0.767011	1726.97	1726.97
115	-0.745997	1729.6	1729.6
116	-0.724983	1732.17	1732.17
117	-0.703969	1734.68	1734.68
118	-0.682955	1737.12	1737.12
119	-0.661941	1739.51	1739.51
120	-0.640927	1741.83	1741.83
121	-0.619913	1744.09	1744.09
122	-0.598899	1746.28	1746.28
123	-0.577885	1748.4	1748.4
124	-0.556871	1750.46	1750.46
125	-0.535857	1752.45	1752.45
126	-0.514843	1754.37	1754.37
127	-0.493829	1756.22	1756.22
128	-0.472815	1758	1758
129	-0.451801	1759.71	1759.71
130	-0.430787	1761.35	1761.35
131	-0.409773	1762.91	1762.91
132	-0.388759	1764.4	1764.4
133	-0.367745	1765.81	1765.81
134	-0.346731	1767.15	1767.15
135	-0.325717	1768.41	1768.41
136	-0.304703	1769.6	1769.6
137	-0.283689	1770.71	1770.71
138	-0.262675	1771.74	1771.74
139	-0.241661	1772.7	1772.7
140	-0.220647	1773.58	1773.58
141	-0.199633	1774.37	1774.37
142	-0.178619	1775.09	1775.09
143	-0.157605	1775.73	1775.73
144	-0.136591	1776.3	1776.3
145	-0.115577	1776.78	1776.78
146	-0.094563	1777.18	1777.18
147	-0.073549	1777.5	1777.5
148	-0.052535	1777.74	1777.74
149	-0.031521	1777.9	1777.9
150	-0.010507	1777.98	1777.98
151	0.010507	1777.98	1777.98
152	0.031521	1777.9	1777.9
153	0.052535	1777.74	1777.74
154	0.073549	1777.5	1777.5
155	0.094563	1777.18	1777.18
156	0.115577	1776.78	1776.78
157	0.136591	1776.3	1776.3
158	0.157605	1775.73	1775.73
159	0.178619	1775.09	1775.09
160	0.199633	1774.37	1774.37
161	0.220647	1773.58	1773.58
162	0.241661	1772.7	1772.7
163	0.262675	1771.74	1771.74
164	0.283689	1770.71	1770.71
165	0.304703	1769.6	1769.6
166	0.325717	1768.41	1768.41
167	0.346731	1767.15	1767.15
168	0.367745	1765.81	1765.81
169	0.388759	1764.4	1764.4
170	0.409773	1762.91	1762.91
171	0.430787	1761.35	1761.35
172	0.451801	1759.71	1759.71
173	0.472815	1758	1758
174	0.493829	1756.22	1756.22
175	0.514843	1754.37	1754.37
176	0.535857	1752.45	1752.45
177	0.556871	1750.46	1750.46
178	0.577885	1748.4	1748.4
179	0.598899	1746.28	1746.28
180	0.619913	1744.09	1744.09
181	0.640927	1741.83	1741.83
182	0.661941	1739.51	1739.51
183	0.682955	1737.12	1737.12
184	0.703969	1734.68	1734.68
185	0.724983	1732.17	1732.17
186	0.745997	1729.6	1729.6
187	0.767011	1726.97	1726.97
188	0.788025	1724.28	1724.28
189	0.809039	1721.54	1721.54
190	0.830053	1718.74	1718.74
191	0.851067	1715.89	1715.89
192	0.872081	1712.99	1712.99
193	0.893095	1710.03	1710.03
194	0.914109	1707.02	1707.02
195	0.935123	1703.96	1703.96
196	0.956137	1700.86	1700.86
197	0.977151	1697.71	1697.71
198	0.998165	1694.51	1694.51
199	1.01918	1691.27	1691.27
200	1.04019	1687.99	1687.99
201	1.06121	1684.67	1684.67
202	1.08222	1681.3	1681.3
203	1.10323	1677.9	1677.9
204	1.12425	1674.47	1674.47
205	1.14526	1671	1671
206	1.16628	1667.49	1667.49
207	1.18729	1663.96	1663.96
208	1.2083	1660.39	1660.39
209	1.22932	1656.8	1656.8
210	1.25033	1653.18	1653.18
211	1.27135	1649.53	1649.53
212	1.29236	1645.86	1645.86
213	1.31337	1642.17	1642.17
214	1.33439	1638.46	1638.46
215	1.3554	1634.72	1634.72
216	1.37642	1630.97	1630.97
217	1.39743	1627.21	1627.21
218	1.41844	1623.43	1623.43
219	1.43946	1619.64	1619.64
220	1.46047	1615.84	1615.84
221	1.48149	1612.03	1612.03
222	1.5025	1608.21	1608.21
223	1.52351	1604.39	1604.39
224	1.54453	1600.56	1600.56
225	1.56554	1596.74	1596.74
226	1.58656	1592.91	1592.91
227	1.60757	1589.08	1589.08
228	1.62858	1585.25	1585.25
229	1.6496	1581.43	1581.43
230	1.67061	1577.62	1577.62
231	1.69163	1573.82	1573.82
232	1.71264	1570.02	1570.02
233	1.73365	1566.23	1566.23
234	1.75467	1562.46	1562.46
235	1.77568	1558.71	1558.71
236	1.7967	1554.97	1554.97
237	1.81771	1551.24	1551.24
238	1.83872	1547.54	1547.54
239	1.85974	1543.86	1543.86
240	1.88075	1540.2	1540.2
241	1.90177	1536.57	1536.57
242	1.92278	1532.96	1532.96
243	1.94379	1529.38	1529.38
244	1.96481	1525.83	1525.83
245	1.98582	1522.31	1522.31
246	2.00684	1518.82	1518.82
247	2.02785	1515.37	1515.37
248	2.04886	1511.95	1511.95
249	2.06988	1508.57	1508.57
250	2.09089	1505.22	1505.22
251	2.11191	1501.92	1501.92
252	2.13292	1498.66	1498.66
253	2.15393	1495.44	1495.44
254	2.17495	1492.27	1492.27
255	2.19596	1489.14	1489.14
256	2.21698	1486.06	1486.06
257	2.23799	1483.03	1483.03
258	2.259	1480.04	1480.04
259	2.28002	1477.11	1477.11
260	2.30103	1474.23	1474.23
261	2.32205	1471.41	1471.41
262	2.34306	1468.64	1468.64
263	2.36407	1465.92	1465.92
264	2.38509	1463.27	1463.27
265	2.4061	1460.67	1460.67
266	2.42712	1458.13	1458.13
267	2.44813	1455.65	1455.65
268	2.46914	1453.23	1453.23
269	2.49016	1450.88	1450.88
270	2.51117	1448.59	1448.59
271	2.53219	1446.37	1446.37
272	2.5532	1444.21	1444.21
273	2.57421	1442.12	1442.12
274	2.59523	1440.09	1440.09
275	2.61624	1438.14	1438.14
276	2.63726	1436.25	1436.25
277	2.65827	1434.44	1434.44
278	2.67928	1432.69	1432.69
279	2.7003	1431.02	1431.02
280	2.72131	1429.42	1429.42
281	2.74233	1427.9	1427.9
282	2.76334	1426.45	1426.45
283	2.78435	1425.07	1425.07
284	2.80537	1423.77	1423.77
285	2.82638	1422.54	1422.54
286	2.8474	1421.39	1421.39
287	2.86841	1420.32	1420.32
288	2.88942	1419.33	1419.33
289	2.91044	1418.41	1418.41
290	2.93145	1417.57	1417.57
291	2.95247	1416.81	1416.81
292	2.97348	1416.13	1416.13
293	2.99449	1415.53	1415.53
294	3.01551	1415.01	1415.01
295	3.03652	1414.57	1414.57
296	3.05754	1414.21	1414.21
297	3.07855	1413.93	1413.93
298	3.09956	1413.73	1413.73
299	3.12058	1413.6	1413.6
300	3.14159	1413.56	1413.56

## Sheet: Figure 1A_VO2
	4. Exercise_modality * Checkpoints
	Medida: MEASURE_1
	Exercise_modality	Checkpoints	Media	Desv. Error	Intervalo de confianza al 95%				HS	CYC
					Límite inferior	Límite superior		M4/S3	1.511	2.04
	1	1	1.511	0.047	1.412	1.61	0.099	M8.5/S6	1.598	2.254
		2	1.598	0.045	1.503	1.693	0.095	M13/S9	1.603	2.266
		3	1.603	0.056	1.485	1.722	0.119	M17.5/S12	1.588	2.256
		4	1.588	0.047	1.489	1.686	0.098	M22/S15	1.621	2.286
		5	1.621	0.048	1.519	1.723	0.102	M26.5/S18	1.694	2.278
		6	1.694	0.041	1.607	1.781	0.087	M31/S21	1.688	2.285
		7	1.688	0.052	1.578	1.798	0.11
	2	1	2.04	0.097	1.837	2.244	0.204
		2	2.254	0.118	2.004	2.503	0.249
		3	2.266	0.111	2.032	2.499	0.233
		4	2.256	0.104	2.036	2.475	0.219
		5	2.286	0.104	2.068	2.505	0.219
		6	2.278	0.1	2.066	2.489	0.211
		7	2.285	0.099	2.077	2.493	0.208

## Sheet: Figure 1B_HR
	Estimaciones
	Medida: MEASURE_1
	Exercise_modality	Checkpoints	Media	Desv. Error	Intervalo de confianza al 95%				HS	CYC
					Límite inferior	Límite superior		M4/S3	120.296	127.583
	1	1	120.296	3.446	113.026	127.567	7.271	M8.5/S6	121.352	137.435
		2	121.352	3.758	113.423	129.28	7.928	M13/S9	122.426	140.593
		3	122.426	3.446	115.155	129.697	7.271	M17.5/S12	123.222	141.083
		4	123.222	3.275	116.312	130.132	6.91	M22/S15	124.815	142.519
		5	124.815	3.465	117.504	132.125	7.31	M26.5/S18	126.963	143.907
		6	126.963	3.272	120.059	133.867	6.904	M31/S21	127.167	144.111
		7	127.167	3.88	118.981	135.352	8.185
	2	1	127.583	3.588	120.014	135.153	7.57
		2	137.435	3.847	129.318	145.552	8.117
		3	140.593	4.616	130.853	150.332	9.739
		4	141.083	4.09	132.453	149.713	8.63
		5	142.519	4.054	133.966	151.071	8.552
		6	143.907	3.958	135.557	152.258	8.351
		7	144.111	4.61	134.386	153.837	9.726

## Sheet: Figure 2_Lactate
																	Lactate
																	Estimaciones
																	Medida: MEASURE_1
							Rest	M4/S3	M8.5/S6	M13/S9	M17.5/S12	M22/S15	M26.5/S18	M31/S21			Exercise_mode	Checkpoints8	Media	Desv. Error	Intervalo de confianza al 95%
						HS	1.261	2.783	2.894	2.994	3.011	3.172	3.322	3.261							Límite inferior	Límite superior
						CYC	1.35	2.878	2.972	2.772	2.722	2.622	2.661	2.383			1	1	1.261	0.069	1.116	1.406	0.145
																		2	2.783	0.124	2.521	3.046	0.263
																		3	2.894	0.139	2.601	3.188	0.294
																		4	2.994	0.184	2.606	3.383	0.389
																		5	3.011	0.172	2.648	3.374	0.363
																		6	3.172	0.159	2.837	3.508	0.336
																		7	3.322	0.139	3.029	3.615	0.293
																		8	3.261	0.165	2.912	3.61	0.349
																	2	1	1.35	0.081	1.18	1.52	0.17
																		2	2.878	0.203	2.45	3.305	0.427
																		3	2.972	0.233	2.48	3.465	0.493
																		4	2.772	0.223	2.302	3.242	0.47
																		5	2.722	0.212	2.275	3.169	0.447
																		6	2.622	0.201	2.197	3.047	0.425
																		7	2.661	0.231	2.174	3.148	0.487
																		8	2.383	0.185	1.994	2.773	0.39
							95% CI_HS	95% CI_CYC
				1.2571	1.4		0.145	0.17
				3.1381	3.1333		0.263	0.427
				3.2	3.3286		0.294	0.493
				3.2619	3.1714		0.389	0.47
				3.2524	3.1		0.363	0.447
				3.3571	3.081		0.336	0.425
				3.481	3.1476		0.293	0.487
				3.3857	2.9667		0.349	0.39

## Sheet: Figure 3B_OUES
	Half Squat																									1.002																HS
	S1	S2	S3	S4	S5	S6	S7	S8	S9	S10	S11	S12	S13	S14	S15	S16	S17	S18	S19	S20	S21					1.523
1	0.94	0.85	0.88	0.91	0.95	0.92	0.99	0.99	0.92	0.93	0.93	0.97	1.06	0.98	0.99	0.99	0.96	0.94	0.96	0.95	0.96	0.950952				1.561
2	0.84	0.85	0.87	0.89	0.93	0.89	0.88	0.9	0.89	0.84	0.86	0.87	0.88	0.84	0.87	0.85	0.85	0.87	0.88	0.87	0.85	0.87				1.183
3	1	0.99	1	0.99	0.98	0.93	0.95	0.93	0.97	0.99	0.95	0.95	0.97	0.99	0.98	0.97	0.97	0.99	0.99	0.99	0.93	0.971905				1.38
4	0.76	0.89	0.95	0.96	0.92	0.96	0.91	0.9	0.91	0.89	0.93	0.95	0.94	0.96	0.94	0.99	0.97	0.98	0.98	0.93	0.97	0.932857				1.815
5	0.76	0.85	0.95	0.95	0.96	1	1.03	0.9	0.92	0.91	0.93	0.92	0.98	0.96	1	0.9	0.93	0.99	0.93	1.05	0.97	0.942381				1.392
7	0.81	0.86	0.86	0.88	0.88	0.84	0.88	0.83	0.82	0.87	0.87	0.8	0.88	0.88	0.84	0.89	0.87	0.88	0.88	0.86	0.85	0.858571				1.449
10	0.89	0.92	0.93	0.95	1	0.93	0.95	0.92	0.91	0.94	0.94	0.91	0.9	0.91	0.92	0.91	0.9	0.92	0.91	0.91	0.9	0.922381				1.488
12	0.91	0.93	0.99	0.99	1	1.01	0.98	1	0.97	0.98	0.97	1	0.98	0.97	0.98	0.92	0.94	0.97	1	1	0.9	0.970952				1.722
14	0.98	0.93	0.98	1.02	1	1.07	1.02	1	1.02	1.03	1.02	1.03	1.01	1.04	1.06	1.05	1.03	0.98	0.99	0.99	1.01	1.01238				1.054
17	0.82	0.87	0.89	0.93	0.92	0.91	0.94	0.94	0.94	0.95	0.91	0.88	0.91	0.91	0.89	0.92	0.9	0.89	0.93	0.9	0.91	0.907619				1.287
18	0.86	0.94	0.96	0.99	0.99	1	1.02	1.03	1	1	1.01	1.01	1.01	1	1	1.01	0.96	0.96	0.97	0.96	0.99	0.984286				1.311
19	0.84	0.9	0.9	0.95	0.94	0.95	0.96	0.96	0.93	0.97	1	0.9	0.91	0.93	0.95	0.95	0.95	0.98	0.98	0.96	0.98	0.942381				0.998
20	0.89	0.88	0.94	0.94	0.97	0.96	0.97	0.96	0.95	1	0.92	0.96	0.97	0.89	0.92	0.93	0.91	0.96	0.96	0.98	0.95	0.943333				1.558
22	0.96	0.92	0.94	0.91	0.97	0.95	0.9	0.9	0.9	0.93	0.93	0.94	0.93	0.92	0.92	0.92	0.93	0.93	0.95	0.94	0.87	0.926667				1.227
24	0.9	0.92	0.98	0.97	0.99	1.05	0.98	0.99	1.02	0.98	0.99	1.02	0.99	0.99	0.98	1.01	1.04	0.97	0.99	0.97	1.04	0.989048				1.327
25	0.75	0.83	0.86	0.82	0.87	0.89	0.88	0.91	0.97	0.92	0.91	0.9	0.9	0.9	0.88	0.85	0.83	0.85	0.85	0.88	0.88	0.872857				0.913
26	0.94	0.98	0.95	1.01	1	0.97	1	0.94	0.97	0.95	0.93	0.89	0.91	0.89	0.88	0.92	0.89	0.89	0.88	0.88	0.88	0.930952				1.412
27	0.99	0.94	0.97	1	0.96	0.97	0.93	0.95	0.97	0.94	0.95	0.94	0.93	0.95	0.92	0.91	0.89	0.91	0.93	0.92	0.92	0.942381				1.705
			Promedio	0.947778	0.957222	0.955556	0.953889	0.941667	0.943333	0.945556	0.941667	0.935556	0.947778	0.939444	0.94	0.938333	0.928889	0.936667	0.942222	0.941111	0.931111	0.942654				1.546
			Des																							1.481
																										1.528
	0.88	0.902778	0.933333	0.947778	0.957222	0.955556	0.953889	0.941667	0.943333	0.945556	0.941667	0.935556	0.947778	0.939444	0.94	0.938333	0.928889	0.936667	0.942222	0.941111	0.931111					2.019
																										1.71
	Ciclo																									1.82
1	0.89	0.95	0.98	0.95	0.96	0.95	0.93	0.92	0.94	0.94	0.94	0.9	0.95	0.94	0.93	0.93	0.93	0.93	0.92	0.93	0.93	0.935238				1.51
2	0.85	0.99	1.01	1	0.96	0.98	0.95	0.97	0.95	0.95	0.96	0.94	0.93	0.91	0.94	0.93	0.92	0.93	0.92	0.93	0.91	0.944286				1.936
3	0.88	1	1.02	1	0.99	0.98	0.97	0.99	0.96	0.95	0.98	0.97	0.98	0.96	0.98	0.98	0.96	0.97	0.97	0.97	0.96	0.972381				1.734
4	0.73	0.84	0.86	0.85	0.85	0.85	0.87	0.86	0.87	0.86	0.83	0.83	0.86	0.82	0.85	0.85	0.84	0.82	0.82	0.84	0.83	0.839524				1.322
5	0.82	0.97	0.95	0.98	0.97	0.98	0.95	0.97	0.94	0.93	0.92	0.95	0.91	0.94	0.92	0.93	0.92	0.92	0.92	0.9	0.93	0.934286				1.402
7	0.76	0.87	0.89	0.91	0.88	0.93	0.9	0.88	0.88	0.88	0.9	0.87	0.89	0.87	0.89	0.87	0.89	0.86	0.85	0.84	0.86	0.874762				1.664
10	0.86	0.94	0.98	0.95	0.94	0.94	0.93	0.97	0.96	0.94	0.9	0.91	0.94	0.93	0.94	0.94	0.91	0.95	0.91	0.97	0.89	0.933333				1.388
12	0.75	0.88	0.91	0.94	0.92	0.95	0.91	0.93	0.95	0.92	0.92	0.97	0.91	0.92	0.96	0.95	0.92	0.9	0.93	0.94	0.96	0.920952				1.476
14	0.81	0.9	0.91	0.91	0.9	0.9	0.9	0.9	0.92	0.9	0.91	0.92	0.9	0.9	0.91	0.92	0.9	0.91	0.93	0.92	0.9	0.903333				1.57
17	0.82	0.95	0.96	0.95	0.93	0.95	0.96	0.94	0.96	0.94	0.92	0.93	0.91	0.9	0.92	0.93	0.95	0.92	0.94	0.9	0.9	0.927619				1.449
18	0.76	0.91	0.91	0.9	0.9	0.9	0.9	0.9	0.93	0.9	0.89	0.91	0.9	0.87	0.91	0.9	0.9	0.88	0.93	0.91	0.9	0.895714				1.475
19	0.74	0.86	0.9	0.91	0.89	0.92	0.91	0.9	0.91	0.89	0.87	0.87	0.88	0.89	0.87	0.85	0.86	0.84	0.86	0.86	0.86	0.873333				1.7
20	0.71	0.8	0.83	0.83	0.86	0.82	0.84	0.88	0.89	0.84	0.84	0.92	0.85	0.85	0.85	0.87	0.92	0.93	0.97	0.93	0.89	0.862857				1.481
22	0.79	0.85	0.92	0.92	0.91	0.92	0.92	0.95	0.93	0.91	0.92	0.93	0.91	0.93	0.91	0.91	0.92	0.89	0.9	0.9	0.92	0.907619				1.728
24	0.86	0.96	1.01	0.99	0.98	0.98	1	0.98	0.95	0.95	0.93	0.94	0.93	0.96	0.95	0.93	0.94	0.96	0.94	0.94	0.97	0.954762				1.396
25	0.9	0.97	0.97	0.94	0.95	0.94	0.95	0.95	0.94	0.94	0.97	0.97	0.95	0.95	0.96	0.96	0.96	0.95	0.94	0.94	0.94	0.949524				1.857
26	0.87	0.95	0.96	0.95	0.95	0.95	0.96	0.95	0.95	0.93	0.97	0.92	0.94	0.94	0.96	0.92	0.95	0.9	0.92	0.93	0.93	0.938095				1.647
27	0.82	0.89	0.89	0.88	0.9	0.89	0.88	0.89	0.88	0.88	0.88	0.89	0.89	0.88	0.9	0.88	0.89	0.88	0.88	0.88	0.89	0.882857				1.826
																						#DIV/0!				1.511
																						#DIV/0!				1.863
																										1.837
	0.812222	0.915556	0.936667	0.931111	0.924444	0.929444	0.923889	0.929444	0.928333	0.913889	0.913889	0.918889	0.912778	0.908889	0.919444	0.913889	0.915556	0.907778	0.913889	0.912778	0.909444					1.187
																										1.595
	VO2_HS		1.29633																				OUES_HS			1.592
1	1.002	1.412	1.475	1.445	1.467	1.432	1.545	1.29	1.548	1.392	1.18	1.347	1.019	1.472	1.432	1.442	1.413	1.479	1.46	1.476	1.542		1.99783	0.950952		1.383
2	1.523	1.705	1.7	1.658	1.671	1.574	1.418	1.639	1.613	1.679	1.468	1.695	1.67	1.743	1.757	1.796	1.809	1.746	1.729	1.802	1.654		2.84072	0.87		1.472
3	1.561	1.546	1.481	1.605	1.441	1.575	1.478	1.399	1.483	1.38	1.51	1.703	1.727	1.596	1.612	1.59	1.684	1.563	1.442	1.571	1.956		2.28429	0.971905		1.102
4	1.183	1.481	1.728	1.79	1.57	1.616	1.572	1.844	1.777	1.824	1.45	1.73	1.632	1.765	1.616	1.253	1.775	1.528	1.636	1.581	1.678		2.1632	0.932857		1.957
5	1.38	1.528	1.396	1.243	1.627	1.59		1.78	1.601	1.695	1.508	1.57	1.475	1.465	1.44	1.728	1.858	1.617	1.526	1.441	1.804		1.78785	0.942381		1.247
7	1.815	2.019	1.857	1.819	1.823	1.89	1.818	1.839	1.772	1.881	1.799	1.872	1.938	1.893	1.983	2.044	2.072	2.052	1.938	2.07	2.238		2.67854	0.858571		1.786
10	1.392	1.71	1.647	1.59	1.44	1.59	1.471	1.624	1.707	1.73	1.364	1.481	1.671	1.681	1.545	1.746	1.847	1.759	1.767	1.707	1.646		3.43265	0.922381		1.631
12	1.449	1.82	1.826	1.76	1.708	1.761	1.707	1.574	1.551	1.44	1.599	1.672	1.302	1.578	1.542	1.787	1.66	1.669	1.646	1.482	1.913		3.03749	0.970952		1.445
14	1.722	1.936	1.863	1.886	1.828	1.866	2.063	2.129	2.024	2.088	1.88	1.938	2.101	1.986	1.952	1.879	1.956	2.044	2.183	1.923	2.128		2.20897	1.01238		1.605
17	1.384	1.402	1.595	1.518	1.506	1.587	1.399	1.455	1.513	1.457	1.759	1.705	1.677	1.695	1.773	1.579	1.753	1.665	1.539	1.495	1.704		3.10856	0.907619		1.819
18	1.357	1.664	1.592	1.668	1.689	1.665	1.673	1.577	1.568	1.578	1.593	1.486	1.429	1.533	1.474	1.584	1.757	1.785	1.677	1.681	1.633		1.75522	0.984286		1.59
19	1.287	1.388	1.383	1.325	1.462	1.357	1.219	1.24	1.3	1.264	1.333	1.459	1.351	1.44	1.373	1.368	1.379	1.295	1.245	1.378	1.264		1.57323	0.942381		1.76
20	1.311	1.476	1.472	1.425	1.398	1.386	1.362	1.399	1.393	1.395	1.461	1.368	1.295	1.582	1.567	1.561	1.689	1.421	1.342	1.338	1.355		2.10862	0.943333		1.443
22	0.998	1.207	1.102	1.169	1.237	1.224	1.298	1.35	1.345	1.323	1.301	1.399	1.426	1.368	1.576	1.539	1.561	1.523	1.547	1.548	1.639		2.41049	0.926667		1.886
24	1.558	1.57	1.957	1.988	2.127	1.825	2.115	2.073	2.269	2.241	1.814	1.992	1.92	2.038	2.074	1.752	1.702	2.102	1.84	2.205	2.228		3.71346	0.989048		1.778
25	1.227	1.538	1.247	1.636	1.456	1.437	1.504	1.385	1.169	1.283	1.695	1.423	1.446	1.489	1.528	1.839	1.772	1.774	1.756	1.594	1.653		2.8233	0.872857		1.239
26	1.327	1.615	1.786	1.762	1.773	1.731	1.674	1.661	1.681	1.63	1.679	1.695	1.587	1.608	1.78	1.68	1.678	1.668	1.734	1.712	1.715		2.13179	0.930952		1.518
27	0.913	1.449	1.631	1.351	1.803	1.535	1.657	1.768	1.583	1.481	1.511	1.533											3.083	0.942381		1.668
	1.35494	1.58144	1.59656	1.591	1.61256	1.59117	1.58665	1.61256	1.60539	1.59783	1.55022	1.61489	1.56859	1.64306	1.64847	1.65688	1.72735	1.68765	1.64747	1.64729	1.75		2.50773	0.609109		1.325
																										1.425
																										1.169
	1.35494	1.58144	1.59656	1.591	1.61256	1.59117	1.58665	1.61256	1.60539	1.59783	1.55022	1.61489	1.56859	1.64306	1.64847	1.65688	1.72735	1.68765	1.64747	1.64729	1.75					1.988
																										1.636
VO2_Cyc	S1	S2	S3	S4	S5	S6	S7	S8	S9	S10	S11	S12	S13	S14	S15	S16	S17	S18	S19	S20	S21		OUES_CYC			1.762
1	1.863	1.979	2.136	2.03	2.132	2.136	2.035	2.072	1.992	2.072	2.049	2.094	2.172	2.099	2.095	2.175	2.112	2.153	2.186	2.127	2.17		2.92496	0.935238		1.351		HS	2.50773	0.609109
2	1.57	1.858	2.028	2.018	2.059	2.064	2.149	2.083	2.227	2.123	2.125	2.149	2.106	2.148	2.192	2.179	2.135	2.154	2.203	2.19	2.199		2.99166	0.944286		1.467		CYC	2.56226	1.30551
3	1.981	2.127	2.308	2.33	2.29	2.261	2.318	2.276	2.328	2.321	2.359	2.38	2.46	2.483	2.456	2.434	2.487	2.492	2.462	2.56	2.504		3.05635	0.972381		1.671
4	1.964	2.071	2.068	2.094	2.161	2.12	2.19	2.088	2.196	2.2	2.182	2.114	2.266	2.323	2.284	2.239	2.328	2.255	2.305	2.267	2.33		0.266812	0.839524		1.441
5	1.5	1.734	1.763	1.749	1.842	1.851	1.889	1.846	1.951	1.898	1.958	1.873	1.938	1.9	1.846	1.884	1.781	1.701	1.69	1.809	1.668		2.23064	0.934286		1.57
7	0.829	1.074	1.081	1.111	1.126	1.108	1.149	1.11	1.123	1.066	1.158	1.13	1.195	1.203	1.171	1.17	1.219	1.133	1.214	1.18	1.175		1.32427	0.874762		1.627
10	1.607	1.858	1.888	1.921	1.952	1.924	1.929	1.965	1.908	1.958	1.931	1.92	1.982	1.915	1.953	1.99	1.974	2.032	2.066	2.201	2.055		2.34584	0.933333		1.823
12	1.818	2.024	2.05	1.966	1.964	2.092	2.017	2.005	2.039	1.949	2.066	2.038	2.091	2.005	2.006	1.894	2.08	2.121	2.12	2.214	2.142		1.41191	0.920952		1.44
14	2.104	2.145	2.33	2.428	2.358	2.389	2.39	2.478	2.386	2.391	2.39	2.459	2.554	2.456	2.562	2.543	2.387	2.49	2.441	2.519	2.43		2.73019	0.903333		1.512
17	1.819	1.936	1.985	2.033	2.001	2.084	2.061	2.084	2.11	2.055	2.071	2.072	2.076	2.144	2.08	2.091	2.129	2.18	2.305	2.261	2.261		2.1378	0.927619		1.091
18	1.874	2.233	2.3	2.36	2.405	2.38	2.366	2.389	2.331	2.391	2.44	2.504	2.547	2.47	2.467	2.577	2.5	2.517	2.51	2.528	2.402		2.89845	0.895714		1.506
19	2.128	2.551	2.416	2.495	2.524	2.535	2.566	2.608	2.609	2.697	2.557	2.612	2.631	2.59	2.554	2.574	2.518	2.556	2.509	2.608	2.675		2.38597	0.873333		1.689
20	1.914	2.126	2.061	2.145	2.224	2.117	2.176	2.175	2.167	2.161	2.204	2.094	2.081	2.069	2.069	2.187	2.409	2.27	2.404	2.219	2.118		0.0172207	0.862857		1.462
22	1.343	1.606	2.11	2.204	2.201	2.277	2.256	2.278	2.354	2.201	2.243	2.309	2.295	2.217	2.161	2.113	2.12	2.054	1.995	2	1.926		3.39173	0.907619		1.398
24	1.55	3.038	3.342	3.488	3.426	3.412	3.534	3.328	3.046	2.932	2.959	2.94	2.948	3.002	2.98	2.915	2.972	3.063	3.052	3.126	3.055		4.77057	0.954762		1.237
25	2.415	2.622	2.693	2.849	2.846	2.893	2.916	2.861	2.876	2.942	3.055	3.05	3.015	3.064	3.019	3.02	2.866	2.65	2.637	2.67	2.574		4.81005	0.949524		2.127
26	1.978	2.021	2.003	2.138	2.039	2.106	2.151	2.126	2.141	2.175	2.065	2.151	2.189	2.119	2.178	2.239	2.184	2.152	2.237	2.183	2.163		2.25444	0.938095		1.456
27	2.476	2.945	2.928	2.924	3.038	3.07	2.924	2.878	2.891	2.842	2.88	2.842	2.95	2.89	2.785	2.907	2.851	2.831	2.845	2.821	2.892		4.17176	0.882857		1.773
				2.23794	2.25489	2.26772	2.27867	2.25833	2.25972	2.243	2.26067	2.26283	2.30533	2.28317	2.26989	2.28506	2.28067	2.26689	2.28783	2.30461	2.26328		2.56226	1.30551		1.803
	1.8185	2.10822	2.19389	2.23794	2.25489	2.26772	2.27867	2.25833	2.25972	2.243	2.26067	2.26283	2.30533	2.28317	2.26989	2.28506	2.28067	2.26689	2.28783	2.30461	2.26328
	VE_HS																					LOG_VE_(L)	LOG10_VE_(L)
1	24.4	30.6	32.7	34.2	36.9	34.1	28.1	32.8	36.6	33.3	32.5	34.8	30.9	36.8	37	38.1	35.7	35.7	37.2	36.9	38.3	1.38739	1.48572	1.51455	1.53403	1.56703	1.53275	1.44871	1.51587	1.56348	1.52244	1.51188	1.54158	1.48996	1.56585	1.5682	1.58092	1.55267	1.55267	1.57054	1.56703	1.5832
2	37.6	42.3	43	45.2	46.3	43.4	39.7	44.9	44.7	43.8	44.2	46	45.8	45.2	46.3	47.5	47.5	47.2	48.1	49	46.3	1.57519	1.62634	1.63347	1.65514	1.66558	1.63749	1.59879	1.65225	1.65031	1.64147	1.64542	1.66276	1.66087	1.65514	1.66558	1.67669	1.67669	1.67394	1.68215	1.6902	1.66558
3	40.6	39.6	39	41.4	38.6	39.8	38.3	34.7	40.3	39.3	40.7	44.2	48.1	45.9	46.6	46	48.4	45.7	43.4	47.4	56.5	1.60853	1.5977	1.59106	1.617	1.58659	1.59988	1.5832	1.54033	1.60531	1.59439	1.60959	1.64542	1.68215	1.66181	1.66839	1.66276	1.68485	1.65992	1.63749	1.67578	1.75205
4	24.1	34.6	42.2	45	38.8	43.4	39.5	45	43.9	44.8	43.6	44.2	41.8	48.6	42.6	35.7	49.5	43.5	44.4	40.8	45.5	1.38202	1.53908	1.62531	1.65321	1.58883	1.63749	1.5966	1.65321	1.64246	1.65128	1.63949	1.64542	1.62118	1.68664	1.62941	1.55267	1.69461	1.63849	1.64738	1.61066	1.65801
5	30.2	36	36.2	44.9	43.6	44.9	40	44.4	42.7	44.5	43	41.7	41.4	39.9	40.6	44.2	49.1	46.1	41.8	45.6	51.9	1.48001	1.5563	1.55871	1.65225	1.63949	1.65225	1.60206	1.64738	1.63043	1.64836	1.63347	1.62014	1.617	1.60097	1.60853	1.64542	1.69108	1.6637	1.62118	1.65896	1.71517
7	40.5	45.8	45.8	44.8	45.7	44.7	45.6	43.4	41.8	48	46.7	42.7	44.1	47.9	48.2	52.7	52.9	52.8	50.2	52.2	55.2	1.60746	1.66087	1.66087	1.65128	1.65992	1.65031	1.65896	1.63749	1.62118	1.68124	1.66932	1.63043	1.64444	1.68034	1.68305	1.72181	1.72346	1.72263	1.7007	1.71767	1.74194
10	35.3	42.7	43	43.8	41.6	42.1	40.9	42.9	44.5	47.1	40.1	39.2	44.3	46	42.8	46.7	47.9	48	48.8	47.2	44.5	1.54777	1.63043	1.63347	1.64147	1.61909	1.62428	1.61172	1.63246	1.64836	1.67302	1.60314	1.59329	1.6464	1.66276	1.63144	1.66932	1.68034	1.68124	1.68842	1.67394	1.64836
12	34.5	43.3	46.2	45.7	45.6	50.3	43.4	43.7	42.5	41.7	42.9	47.4	38.3	43.9	44.7	46.8	46	47	46.9	43.6	49.4	1.53782	1.63649	1.66464	1.65992	1.65896	1.70157	1.63749	1.64048	1.62839	1.62014	1.63246	1.67578	1.5832	1.64246	1.65031	1.67025	1.66276	1.6721	1.67117	1.63949	1.69373
14	46.5	50.3	52	54.7	53.4	57.2	60.7	60.9	61	63.5	63.4	59	62.8	62.3	62.6	61.1	61.5	60.3	66.4	58.8	66.6	1.66745	1.70157	1.716	1.73799	1.72754	1.7574	1.78319	1.78462	1.78533	1.80277	1.80209	1.77085	1.79796	1.79449	1.79657	1.78604	1.78888	1.78032	1.82217	1.76938	1.82347
17	34.4	36.9	42	41.6	41.1	43.4	40	41.4	43.7	42.5	44.5	45.4	45.3	45.3	47.5	43.7	45.5	44.6	42.2	39.8	48.4	1.53656	1.56703	1.62325	1.61909	1.61384	1.63749	1.60206	1.617	1.64048	1.62839	1.64836	1.65706	1.6561	1.6561	1.67669	1.64048	1.65801	1.64933	1.62531	1.59988	1.68485
18	32.5	41.7	40.9	44.6	46.3	46.5	48.1	46.9	46.8	45.7	47	45.8	43.8	45.7	44.1	46.9	48.7	50.9	48.8	49.1	49.5	1.51188	1.62014	1.61172	1.64933	1.66558	1.66745	1.68215	1.67117	1.67025	1.65992	1.6721	1.66087	1.64147	1.65992	1.64444	1.67117	1.68753	1.70672	1.68842	1.69108	1.69461
19	30.5	35.2	35.1	36.5	38.6	36.9	34.1	34	34.9	35.7	37.4	36.5	33.8	37	35.6	35.8	36.4	37	35.3	37.9	36.3	1.4843	1.54654	1.54531	1.56229	1.58659	1.56703	1.53275	1.53148	1.54283	1.55267	1.57287	1.56229	1.52892	1.5682	1.55145	1.55388	1.5611	1.5682	1.54777	1.57864	1.55991
20	30.2	33.3	35.8	35.3	36.4	35.6	35.7	35.9	35.9	38.6	34.9	35.6	35.5	35.9	36.2	37.6	39.3	37.4	35.2	35.8	34.5	1.48001	1.52244	1.55388	1.54777	1.5611	1.55145	1.55267	1.55509	1.55509	1.58659	1.54283	1.55145	1.55023	1.55509	1.55871	1.57519	1.59439	1.57287	1.54654	1.55388	1.53782
22	26.3	31.3	30.2	31.1	33.9	32.9	32.3	33.2	36	38.6	39.4	41.7	41.2	42.6	41.8	41.2	42.7	41.6	42.9	43.6	42.1	1.41996	1.49554	1.48001	1.49276	1.5302	1.5172	1.5092	1.52114	1.5563	1.58659	1.5955	1.62014	1.6149	1.62941	1.62118	1.6149	1.63043	1.61909	1.63246	1.63949	1.62428
24	34.9	45.3	47.8	47.2	51.9	46.1	50.8	50.3	56.8	56.1	53.8	51.2	49	53	53.9	46.4	46.1	52.7	47.8	56.1	54.9	1.54283	1.6561	1.67943	1.67394	1.71517	1.6637	1.70586	1.70157	1.75435	1.74896	1.73078	1.70927	1.6902	1.72428	1.73159	1.66652	1.6637	1.72181	1.67943	1.74896	1.73957
25	25.4	34.2	29	36.6	34.4	35.3	36.2	34.4	32.5	33.5	31.9	35.9	36.2	36.7	37.5	43.7	40.8	41.2	41.4	38.7	39.5	1.40483	1.53403	1.4624	1.56348	1.53656	1.54777	1.55871	1.53656	1.51188	1.52504	1.50379	1.55509	1.55871	1.56467	1.57403	1.64048	1.61066	1.6149	1.617	1.58771	1.5966
26	34.4	41.9	46.7	47.3	48.3	46.3	46.1	44.2	45.9	45.5	48.6	49.4	50.1	47	46.7	44.7	43.8	43.1	46	44.8	46.2	1.53656	1.62221	1.66932	1.67486	1.68395	1.66558	1.6637	1.64542	1.66181	1.65801	1.68664	1.69373	1.69984	1.6721	1.66932	1.65031	1.64147	1.63448	1.66276	1.65128	1.66464
27	27.1	38.5	45.2	41.1	50	43	45.2	49.5	47.6	42.3	45.8	45.8	45.1	46.3	47.6	43.4	45.1	48.5	45.1	47.5	51.6	1.43297	1.58546	1.65514	1.61384	1.69897	1.63347	1.65514	1.69461	1.67761	1.62634	1.66087	1.66087
	VE_CYC
1	40.3	45.4	51.1	48.1	50.8	51.2	46.6	47.3	46.6	50.1	48.6	46.5	51.7	48.6	48.1	49.7	48.4	49.6	50.4	49.5	49.4	1.60531	1.65706	1.70842	1.68215	1.70586	1.70927	1.66839	1.67486	1.66839	1.69984	1.68664	1.66745	1.71349	1.68664	1.68215	1.69636	1.68485	1.69548	1.70243	1.69461	1.69373
2	33.5	42.1	48.4	49.7	48.9	51.5	51.6	52	53.8	52.4	53.5	51.8	51.5	50.3	54.1	52.6	51.5	52	53.9	55.1	53.6	1.52504	1.62428	1.68485	1.69636	1.68931	1.71181	1.71265	1.716	1.73078	1.71933	1.72835	1.71433	1.71181	1.70157	1.7332	1.72099	1.71181	1.716	1.73159	1.74115	1.72916
3	42.2	48.5	54.4	54.7	54.6	52.7	53.5	54.9	53.1	53.6	56	56	60.7	60.2	61.2	61	61.3	61.3	63.6	57.2	62.3	1.62531	1.68574	1.7356	1.73799	1.73719	1.72181	1.72835	1.73957	1.72509	1.72916	1.74819	1.74819	1.78319	1.7796	1.78675	1.78533	1.78746	1.78746	1.80346	1.7574	1.79449
4	35.8	43.8	43.6	45.3	46.6	46.1	48.7	45	48.9	47.8	46.4	44.3	49.9	47	49	48.7	50.3	45.8	48	48.6	272.9	1.55388	1.64147	1.63949	1.6561	1.66839	1.6637	1.68753	1.65321	1.68931	1.67943	1.66652	1.6464	1.6981	1.6721	1.6902	1.68753	1.70157	1.66087	1.68124	1.68664	2.436
5	31.7	39.8	42.6	44.6	48	48.5	47.8	49.8	50.2	47.7	48.7	48	47	49.4	47.8	47.6	45.8	43.5	43.4	45.6	43.9	1.50106	1.59988	1.62941	1.64933	1.68124	1.68574	1.67943	1.69723	1.7007	1.67852	1.68753	1.68124	1.6721	1.69373	1.67943	1.67761	1.66087	1.63849	1.63749	1.65896	1.64246
7	16.1	22.2	23.3	25.9	25.5	27.6	28.3	25.3	26.2	25	28.3	26.1	28.6	28.7	28.6	27.9	30.7	28.1	28.8	27.9	28.8	1.20683	1.34635	1.36736	1.4133	1.40654	1.44091	1.45179	1.40312	1.4183	1.39794	1.45179	1.41664	1.45637	1.45788	1.45637	1.4456	1.48714	1.44871	1.45939	1.4456	1.45939
10	34.9	43.2	47.5	47.6	46.9	47.8	46.7	51.1	50.2	50.1	47.2	47.5	50.1	49.6	51.5	51.7	51.2	50.5	52.7	59.8	53	1.54283	1.63548	1.67669	1.67761	1.67117	1.67943	1.66932	1.70842	1.7007	1.69984	1.67394	1.67669	1.69984	1.69548	1.71181	1.71349	1.70927	1.70329	1.72181	1.7767	1.72428
12	31.2	39.8	41.1	42.3	40.7	45.4	41.9	41.8	45	41	43.5	48.6	43	43.2	46.2	45.5	42.5	41.9	45.1	47.5	47.3	1.49415	1.59988	1.61384	1.62634	1.60959	1.65706	1.62221	1.62118	1.65321	1.61278	1.63849	1.68664	1.63347	1.63548	1.66464	1.65801	1.62839	1.62221	1.65418	1.67669	1.67486
14	46.4	52.5	58.2	62.4	59.9	60.3	60.5	62.2	61.9	61.9	62.1	64.5	66.8	64.5	68.4	68.4	63.9	67.1	67.2	68.9	64.1	1.66652	1.72016	1.76492	1.79518	1.77743	1.78032	1.78176	1.79379	1.79169	1.79169	1.79309	1.80956	1.82478	1.80956	1.83506	1.83506	1.8055	1.82672	1.82737	1.83822	1.80686
17	34.6	42.1	43	44.3	43.1	50.3	50.7	49.7	52.7	48.5	45.3	47.8	45.7	48.7	45.8	45.7	49.4	49.1	57.1	52.8	51.8	1.53908	1.62428	1.63347	1.6464	1.63448	1.70157	1.70501	1.69636	1.72181	1.68574	1.6561	1.67943	1.65992	1.68753	1.66087	1.65992	1.69373	1.69108	1.75664	1.72263	1.71433
18	35.9	50.8	50.7	52.8	54.2	54.3	54.1	53.4	54	53.9	57.2	61.5	61.1	59.8	59.3	60.4	59.7	59.4	57.8	60.2	57.5	1.55509	1.70586	1.70501	1.72263	1.734	1.7348	1.7332	1.72754	1.73239	1.73159	1.7574	1.78888	1.78604	1.7767	1.77305	1.78104	1.77597	1.77379	1.76193	1.7796	1.75967
19	40.4	53.4	54.5	57.2	56	60.2	61.3	65.3	63.9	64	60.3	61	61.8	62.5	59.9	55.7	57.6	56.2	56	59.2	60.2	1.60638	1.72754	1.7364	1.7574	1.74819	1.7796	1.78746	1.81491	1.8055	1.80618	1.78032	1.78533	1.79099	1.79588	1.77743	1.74586	1.76042	1.74974	1.74819	1.77232	1.7796
20	35.7	41.9	41.7	42.7	45.7	40	41.9	43.8	46	42.2	42.6	51.3	84.1	86.7	86.7	76.9	51.1	49.7	57.2	47.4	41.6	1.55267	1.62221	1.62014	1.63043	1.65992	1.60206	1.62221	1.64147	1.66276	1.62531	1.62941	1.71012	1.9248	1.93802	1.93802	1.88593	1.70842	1.69636	1.7574	1.67578	1.61909
22	27.4	37.6	47.3	50.4	50.1	52.6	54	54.5	56.3	52.6	54	54.4	53.9	54.2	51.4	49.5	51	48.2	48	46.4	46.4	1.43775	1.57519	1.67486	1.70243	1.69984	1.72099	1.73239	1.7364	1.75051	1.72099	1.73239	1.7356	1.73159	1.734	1.71096	1.69461	1.70757	1.68305	1.68124	1.66652	1.66652
24	36.1	69.5	84.4	87.7	91.6	87.8	92.5	87.5	77.2	75.1	72.3	71.8	70.4	75.8	75.9	70.7	72.7	75.5	75.6	77.7	76.3	1.55751	1.84198	1.92634	1.943	1.9619	1.94349	1.96614	1.94201	1.88762	1.87564	1.85914	1.85612	1.84757	1.87967	1.88024	1.84942	1.86153	1.87795	1.87852	1.89042	1.88252
25	53.2	61.4	64.7	66.7	67.5	69.5	69.1	66.7	66.9	69	73.8	72.9	71.7	73	73.9	74.5	69.6	63.2	60.9	62.4	59	1.72591	1.78817	1.8109	1.82413	1.8293	1.84198	1.83948	1.82413	1.82543	1.83885	1.86806	1.86273	1.85552	1.86332	1.86864	1.87216	1.84261	1.80072	1.78462	1.79518	1.77085
26	42.4	46.7	47.9	51.2	49.3	50.3	52.2	52.2	53	51.4	50.2	50.4	52.7	49.2	52.1	51.5	53.3	47.6	50.6	49.5	51.8	1.62737	1.66932	1.68034	1.70927	1.69285	1.70157	1.71767	1.71767	1.72428	1.71096	1.7007	1.70243	1.72181	1.69197	1.71684	1.71181	1.72673	1.67761	1.70415	1.69461	1.71433
27	55.8	70.1	69.5	67.9	73	74.3	69.2	70.8	70.1	68	68.4	69.4	73.7	69.9	68.7	69.2	71.4	69.8	69.2	69.5	72.5	1.74663	1.84572	1.84198	1.83187	1.86332	1.87099	1.84011	1.85003	1.84572	1.83251	1.83506	1.84136	1.86747	1.84448	1.83696	1.84011	1.8537	1.84386	1.84011	1.84198	1.86034

## Sheet: Figure 3A&4_Slope_VEVCO2
	Half Squat	FC																						0.897	24.4		1.648	40.3				0.897	1.181	1.28	1.299	1.368	1.292	0.992	1.258	1.409	1.275	1.248	1.282	1.068	1.407	1.383	1.404	1.329	1.369
	S1	S2	S3	S4	S5	S6	S7	S8	S9	S10	S11	S12	S13	S14	S15	S16	S17	S18	S19	S20	S21			1.181	30.6		1.875	45.4
1	124	117	115	117	123	122	120	118	119	121	121	113	109	122	119	125	122	127	126	121	121			1.28	32.7		2.088	51.1
2	142	138	133	134	134	132	132	136	136	135	136	134	128	136	131	132	134	140	139	137	137			1.299	34.2		1.925	48.1
3	153	146	143	150	142	148	143	141	142	143	138	135	137	136	133	132	131	129	139	147	149			1.368	36.9		2.029	50.8
4	117	110	109	111	113	120	124	119	114	121	101	102	115	124	125	125	124	122	121	121	118			1.292	34.1		2.027	51.2
5	104	100	101	104	102	105	112	114	115	116	115	113	110	113	117	116	116	117	117	116	116			0.992	28.1		1.881	46.6
7	117	119	118	113	120	120	120	118	117	115	116	118	117	119	121	121	122	123	124	124	124			1.258	32.8		1.911	47.3
10	111	114	116	115	115	115	116	113	109	111	114	114	113	117	121	122	124	123	123	122	118			1.409	36.6		1.866	46.6
12	128	128	127	125	125	124	124	123	121	121	121	123	127	124	123	123	121	122	121	116	115			1.275	33.3		1.942	50.1
14	120	117	119	119	114	118	120	122	122	126	126	129	135	134	135	135	134	136	136	136	135			1.282	34.8		1.88	46.5
17	124	120	119	121	124	124	125	127	129	127	126	126	122	122	123	126	127	127	127	130	136			1.383	37		1.935	48.1
18	106	106	110	109	109	110	112	113	113	117	122	121	121	119	114	114	117	116	117	120	120			1.404	38.1		2.006	49.7
19	98	94	90	88	88	87	85	89	89	88	92	91	89	88	85	89	90	85	81	81	84			1.329	35.7		1.953	48.4
20	113	114	115	115	116	116	116	118	120	120	120	121	120	121	122	122	123	123	124	125	124			1.369	35.7		1.996	49.6
22	142	137	137	136	134	134	133	132	132	137	137	143	142	143	143	145	147	151	150	149	150			1.386	37.2		2.008	50.4
24	109	110	112	113	116	118	116	116	119	124	124	126	131	134	135	134	137	140	138	132	130			1.38	36.9		1.978	49.5
25	110	111	111	111	110	117	121	118	115	117	118	118	117	114	115	124	130	137	123	119	118			1.458	38.3		2.005	49.4
26	156	139	136	155	159	159	159	159	160	154	152	154	154	159	158	152	151	158	160	161	157			1.266	37.6		1.341	33.5
27	128	130	133	134	134	136	125	127	133	135	137	129	137	136	135	136	134	123	124	133	135			1.438	42.3		1.838	42.1
																								1.464	43		2.042	48.4
	122.333	119.444	119.111	120.556	121	122.5	122.389	122.389	122.5	123.778	123.111	122.778	123.556	125.611	125.278	126.278	126.889	127.722	127.222	127.222	127.056			1.483	45.2		2.062	49.7
																								1.538	46.3		1.974	48.9
	Ciclo	FC																						1.403	43.4		2.021	51.5
1	118.5	123	126	130	133	133	133.5	133.5	132.5	133	134.5	133.5	133.5	134.5	135.5	136.5	136	139.5	140	139	138			1.247	39.7		2.04	51.6
2	112.5	122.5	127.5	131	130.5	133	135	135.5	135.5	138	141	140.5	140.5	146	140.5	140	140.5	142	147	145	145			1.459	44.9		2.014	52
3	135.5	144	153	157	158.5	162.5	162.5	161	163	161	161	161.5	162	159.5	160.5	160.5	160	160.5	162.5	161.5	162			1.421	44.7		2.106	53.8
4	115	122.5	122	126	124.5	125	127	127	126.5	128.5	123	122	127	125.5	127	127.5	128.5	128	127.5	127.5	128			1.396	43.8		2.004	52.4
5	100	111	113.5	117	121.5	126.5	126.5	127	128.5	128.5	130	131	128	131	130	130.5	131.5	133.5	134	134.5	131.5			1.414	44.2		2.033	53.5
7	103.5	113	113.5	117.5	119.5	122.5	122.5	123	125	128	127	131.5	131.5	134	135	135.5	136	136.5	136	137.5	139.5			1.469	46		2	51.8
10	110	120.5	121.5	122.5	121.5	126.5	125	128.5	65	65	130	132.5	129	65.5	134.5	67	137.5	136	67.5	138	69.5			1.438	45.8		1.946	51.5
12	116.5	124	125	127.5	128.5	132	135	133.5	136.5	138.5	134.5	134.5	141.5	143	138	140.5	147.5	145	145.5	146.5	146.5			1.447	45.2		1.947	50.3
14	118.5	121	126.5	132	132.5	132	133.5	134	137.5	138.5	138	140.5	142.5	143	142.5	144.5	141.5	142.5	145	145.5	144			1.51	47.5		2.011	52.6
17	123	136.5	142.5	142.5	140.5	143	146	145.5	146.5	146.5	148.5	146	148	148	146	147	148.5	148	153.5	150.5	150.5			1.517	48.1		2.023	53.9
18	112.5	111	113	114	117	119	120	119	121.5	121.5	124	128.5	129	125.5	127	127.5	129.5	131.5	130.5	130	127			1.561	49		2.023	55.1
19	112	126	126	131	133	135.5	137.5	139	136.5	141.5	136	137.5	138	135	134	132	135	134	136	137	137.5			1.493	46.3		1.986	53.6
20	113	115	116	119.5	119.5	122	123.5	124	123.5	126	126	126	128	128	128	128	128.5	130.5	132.5	130	131.5			1.527	40.6		1.751	42.2
22	142.5	153	156	158.5	159	160.5	165	215.5	166	165	167	167	169.5	168	169.5	171.5	168.5	170	170.5	169	171			1.484	39.6		2.123	48.5
24	98.5	134	139.5	141.5	143.5	147.5	151.5	149.5	139	137	137	140	137.5	138	138.5	140	140.5	142.5	141.5	144.5	146.5			1.444	39		2.336	54.4
25	140	154	158.5	162	162	164	166	167	167	169.5	170.5	173	172	173.5	174.5	175	176.5	175.5	177	177.5	177			1.552	41.4		2.313	54.7
26	148	152	156	159	160.5	162.5	162.5	161	162	163.5	162	162.5	165.5	163.5	164	164	165	161.5	164	160	160.5			1.384	38.6		2.249	54.6
27	145	151	155	158	160.5	162.5	159.5	162	162.5	163.5	164.5	163	162	163	161.5	167	163	165.5	163	164	165.5			1.46	39.8		2.214	52.7
																								1.391	38.3		2.249	53.5
	120.25	129.667	132.833	135.917	136.972	139.417	140.667	143.639	137.472	138.5	141.917	142.833	143.611	140.25	143.694	140.806	145.222	145.694	142.972	146.528	142.833			1.297	34.7		2.241	54.9
																								1.437	40.3		2.218	53.1
	VCO2_HS																							1.357	39.3		2.209	53.6
1	0.897	1.181	1.28	1.299	1.368	1.292	0.992	1.258	1.409	1.275	1.248	1.282	1.068	1.407	1.383	1.404	1.329	1.369	1.386	1.38	1.458			1.46	40.7		2.299	56
2	1.266	1.438	1.464	1.483	1.538	1.403	1.247	1.459	1.421	1.396	1.414	1.469	1.438	1.447	1.479	1.51	1.534	1.514	1.517	1.561	1.493			1.596	44.2		2.307	56
3	1.527	1.484	1.444	1.552	1.384	1.46	1.391	1.297	1.437	1.357	1.46	1.596	1.653	1.558	1.558	1.529	1.614	1.518	1.412	1.556	1.81			1.653	48.1		2.45	60.7
4	0.888	1.292	1.619	1.671	1.407	1.538	1.417	1.64	1.598	1.613	1.546	1.616	1.502	1.678	1.484	1.195	1.704	1.472	1.548	1.439	1.594			1.558	45.9		2.364	60.2
5	1.037	1.271	1.283	1.601	1.54	1.556	1.349	1.579	1.46	1.526	1.49	1.431	1.411	1.368	1.408	1.535	1.706	1.549	1.393	1.477	1.701			1.558	46.6		2.387	61.2
7	1.442	1.696	1.581	1.564	1.577	1.57	1.567	1.523	1.442	1.617	1.603	1.5	1.677	1.653	1.667	1.793	1.793	1.767	1.695	1.776	1.868			1.529	46		2.361	61
10	1.221	1.573	1.517	1.514	1.422	1.461	1.383	1.479	1.549	1.613	1.315	1.331	1.497	1.532	1.41	1.569	1.653	1.602	1.6	1.546	1.467			1.614	48.4		2.388	61.3
12	1.312	1.678	1.773	1.717	1.687	1.753	1.623	1.549	1.495	1.399	1.427	1.651	1.732	1.516	1.507	1.636	1.539	1.608	1.619	1.465	1.701			1.518	45.7		2.372	61.3
14	1.648	1.778	1.801	1.898	1.812	1.978	2.084	2.105	2.047	2.128	2.117	1.965	2.103	2.036	2.033	1.96	1.976	1.989	2.136	1.888	2.121			1.556	47.4		2.422	57.2
17	1.119	1.213	1.401	1.389	1.36	1.421	1.29	1.334	1.398	1.371	1.483	1.493	1.504	1.5	1.565	1.432	1.555	1.463	1.416	1.319	1.54			1.292	34.6		1.735	43.8
18	1.138	1.547	1.495	1.609	1.655	1.634	1.673	1.593	1.545	1.565	1.577	1.497	1.43	1.524	1.46	1.586	1.673	1.694	1.612	1.598	1.583			1.619	42.2		1.744	43.6
19	1.057	1.228	1.224	1.239	1.352	1.269	1.151	1.163	1.202	1.205	1.255	1.273	1.111	1.318	1.262	1.253	1.274	1.253	1.192	1.286	1.201			1.671	45		1.78	45.3
20	1.1	1.272	1.358	1.317	1.319	1.297	1.294	1.319	1.303	1.361	1.286	1.302	1.245	1.389	1.395	1.42	1.503	1.351	1.275	1.301	1.27			1.407	38.8		1.836	46.6
22	0.903	1.109	1.012	1.051	1.183	1.136	1.159	1.272	1.301	1.357	1.403	1.461	1.438	1.493	1.442	1.413	1.448	1.408	1.466	1.455	1.429			1.538	43.4		1.799	46.1
24	1.365	1.859	1.889	1.543	2.003	2.074	2.042	2.021	2.267	1.898	1.632	1.869	1.765	1.978	1.896	2.011	2.056	1.958	1.852	1.636	1.748			1.417	39.5		1.904	48.7
25	0.89	1.249	1.056	0.628	1.277	1.417	1.396	1.453	1.459	1.371	1.324	1.245	1.284	1.177	1.155	1.047	1.508	1.248	1.3	1.413	1.413			1.64	45		1.796	45
26	1.237	1.546	1.687	1.705	1.734	1.648	1.639	1.546	1.606	1.538	1.678	1.706	1.686	1.566	1.562	1.499	1.478	1.456	1.509	1.49	1.509			1.598	43.9		1.899	48.9
27	0.868	1.351	1.577	1.336	1.721	1.467	1.532	1.73	1.603	1.392	1.535	1.542	1.528	1.587	1.63	1.489	1.548	1.695	1.504	1.659	1.769			1.613	44.8		1.883	47.8
																								1.546	43.6		1.812	46.4
	1.16194	1.43139	1.47006	1.45089	1.51883	1.52078	1.45717	1.51778	1.53011	1.52394	1.52703	1.52549	1.52626	1.52587	1.52606	1.52597	1.52602	1.52599	1.526	1.526	1.526			1.616	44.2		1.717	44.3
																								1.502	41.8		1.944	49.9
VCO2_Cyc	S1	S2	S3	S4	S5	S6	S7	S8	S9	S10	S11	S12	S13	S14	S15	S16	S17	S18	S19	S20	S21			1.678	48.6		1.88	47
1	1.648	1.875	2.088	1.925	2.029	2.027	1.881	1.911	1.866	1.942	1.922	1.88	2.049	1.956	1.935	2.006	1.953	1.996	2.008	1.978	2.005			1.484	42.6		1.919	49
2	1.341	1.838	2.042	2.062	1.974	2.021	2.04	2.014	2.106	2.004	2.033	2	1.946	1.947	2.058	2.011	1.964	1.986	2.023	2.023	1.986			1.195	35.7		1.893	48.7
3	1.751	2.123	2.336	2.313	2.249	2.214	2.249	2.241	2.218	2.209	2.299	2.307	2.45	2.364	2.387	2.361	2.388	2.372	2.415	2.422	2.376			1.704	49.5		1.942	50.3
4	1.384	1.735	1.744	1.78	1.836	1.799	1.904	1.796	1.899	1.883	1.812	1.717	1.944	1.88	1.919	1.893	1.942	1.84	1.892	1.899	1.936			1.472	43.5		1.84	45.8
5	1.22	1.629	1.675	1.703	1.794	1.801	1.787	1.789	1.819	1.748	1.806	1.764	1.756	1.773	1.694	1.731	1.637	1.551	1.553	1.627	1.542			1.548	44.4		1.892	48
7	0.629	0.928	0.962	1.013	0.989	1.022	1.036	0.971	0.988	0.934	1.035	0.976	1.052	1.043	1.026	1.011	1.084	0.971	1.024	0.992	1.011			1.439	40.8		1.899	48.6
10	1.382	1.729	1.837	1.823	1.821	1.808	1.791	1.905	1.821	1.829	1.74	1.75	1.853	1.777	1.841	1.831	1.792	1.946	1.909	2.123	1.875			1.594	45.5		1.936
12	1.154	1.776	1.857	1.833	1.807	1.979	1.819	1.858	1.932	1.794	1.888	1.973	1.895	1.847	1.946	1.771	1.903	1.915	1.965	2.07	2.033			1.037	30.2		1.22	31.7
14	1.703	1.925	2.11	2.209	2.118	2.139	2.133	2.228	2.173	2.153	2.158	2.24	2.29	2.209	2.304	2.28	2.151	2.245	2.252	2.306	2.17			1.283	36.2		1.675	42.6
17	1.491	1.837	1.897	1.924	1.848	1.977	1.971	1.944	2.015	1.938	1.901	1.916	1.886	1.935	1.902	1.931	2.004	2.007	2.174	2.021	2.021			1.556	44.9		1.801	48.5
18	1.425	2.031	2.088	2.121	2.149	2.134	2.109	2.137	2.148	2.131	2.154	2.269	2.282	2.146	2.225	2.325	2.233	2.208	2.326	2.303	2.167			1.349	40		1.787	47.8
19	1.543	2.177	2.164	2.264	2.231	2.325	2.325	2.395	2.366	2.408	2.26	2.257	2.289	2.285	2.228	2.135	2.174	2.139	2.141	2.231	2.277			1.579	44.4		1.789	49.8
20	1.367	1.705	1.703	1.766	1.902	1.725	1.813	1.896	1.926	1.814	1.854	1.827	1.763	1.754	1.754	1.894	2.209	2.097	2.315	2.035	1.877			1.46	42.7		1.819	50.2
22	1.057	1.563	1.927	2.01	1.998	2.582	2.072	2.134	2.168	1.998	2.049	2.115	2.072	2.038	1.963	1.905	1.942	1.82	1.789	1.78	1.754			1.526	44.5		1.748	47.7
24	1.312	2.899	3.377	3.436	3.333	3.337	3.515	3.269	2.896	2.765	2.745	2.751	2.717	2.852	2.82	2.705	2.789	2.904	2.856	2.944	2.901			1.49	43		1.806	48.7
25	2.16	2.546	2.605	2.688	2.713	2.736	2.757	2.698	2.696	2.777	2.985	2.933	2.864	2.908	2.889	2.89	2.737	2.513	2.46	2.515	2.413			1.431	41.7		1.764	48
26	1.711	1.917	1.922	2.031	1.934	1.989	2.055	2.005	2.021	1.978	1.988	1.97	2.052	1.977	2.062	2.061	2.074	1.921	2.04	1.981	2.09			1.411	41.4		1.756	47
27	2.039	2.601	2.596	2.574	2.694	2.734	2.552	2.557	2.549	2.495	2.512	2.527	2.628	2.539	2.465	2.545	2.54	2.479	2.488	2.476	2.562			1.368	39.9		1.773	49.4
																								1.408	40.6		1.694	47.8
	1.46206	1.93522	2.05167	2.08194	2.07883	2.1305	2.1005	2.09711	2.08928	2.04444	2.06339	2.06511	2.09933	2.06833	2.07878	2.07144	2.08422	2.05056	2.09056	2.09589	2.05533			1.535	44.2		1.731	47.6
																								1.706	49.1		1.637	45.8
	VE_HS																					SLOPE VE/VCO2		1.549	46.1		1.551	43.5
1	24.4	30.6	32.7	34.2	36.9	34.1	28.1	32.8	36.6	33.3	32.5	34.8	30.9	36.8	37	38.1	35.7	35.7	37.2	36.9	38.3	23.6463		1.393	41.8		1.553	43.4
2	37.6	42.3	43	45.2	46.3	43.4	39.7	44.9	44.7	43.8	44.2	46	45.8	45.2	46.3	47.5	47.5	47.2	48.1	49	46.3	31.65		1.477	45.6		1.627	45.6
3	40.6	39.6	39	41.4	38.6	39.8	38.3	34.7	40.3	39.3	40.7	44.2	48.1	45.9	46.6	46	48.4	45.7	43.4	47.4	56.5	38.961		1.701	51.9		1.542	43.9
4	24.1	34.6	42.2	45	38.8	43.4	39.5	45	43.9	44.8	43.6	44.2	41.8	48.6	42.6	35.7	49.5	43.5	44.4	40.8	45.5	27.7635		1.442	40.5		0.629	16.1
5	30.2	36	36.2	44.9	43.6	44.9	40	44.4	42.7	44.5	43	41.7	41.4	39.9	40.6	44.2	49.1	46.1	41.8	45.6	51.9	29.5032		1.696	45.8		0.928	22.2
7	40.5	45.8	45.8	44.8	45.7	44.7	45.6	43.4	41.8	48	46.7	42.7	44.1	47.9	48.2	52.7	52.9	52.8	50.2	52.2	55.2	32.5115		1.581	45.8		0.962	23.3
10	35.3	42.7	43	43.8	41.6	42.1	40.9	42.9	44.5	47.1	40.1	39.2	44.3	46	42.8	46.7	47.9	48	48.8	47.2	44.5	28.1143		1.564	44.8		1.013	25.9
12	34.5	43.3	46.2	45.7	45.6	50.3	43.4	43.7	42.5	41.7	42.9	47.4	38.3	43.9	44.7	46.8	46	47	46.9	43.6	49.4	16.7855		1.577	45.7		0.989	25.5
14	46.5	50.3	52	54.7	53.4	57.2	60.7	60.9	61	63.5	63.4	59	62.8	62.3	62.6	61.1	61.5	60.3	66.4	58.8	66.6	36.5721		1.567	45.6		1.036	28.3
17	34.4	36.9	42	41.6	41.1	43.4	40	41.4	43.7	42.5	44.5	45.4	45.3	45.3	47.5	43.7	45.5	44.6	42.2	39.8	48.4	28.7035		1.617	48		0.934	25
18	32.5	41.7	40.9	44.6	46.3	46.5	48.1	46.9	46.8	45.7	47	45.8	43.8	45.7	44.1	46.9	48.7	50.9	48.8	49.1	49.5	28.9618		1.603	46.7		1.035	28.3
19	30.5	35.2	35.1	36.5	38.6	36.9	34.1	34	34.9	35.7	37.4	36.5	33.8	37	35.6	35.8	36.4	37	35.3	37.9	36.3	23.5855		1.5	42.7		0.976	26.1
20	30.2	33.3	35.8	35.3	36.4	35.6	35.7	35.9	35.9	38.6	34.9	35.6	35.5	35.9	36.2	37.6	39.3	37.4	35.2	35.8	34.5	20.6954		1.677	44.1		1.052	28.6
22	26.3	31.3	30.2	31.1	33.9	32.9	32.3	33.2	36	38.6	39.4	41.7	41.2	42.6	41.8	41.2	42.7	41.6	42.9	43.6	42.1	29.2577		1.653	47.9		1.043	28.7
24	34.9	45.3	47.8	47.2	51.9	46.1	50.8	50.3	56.8	56.1	53.8	51.2	49	53	53.9	46.4	46.1	52.7	47.8	56.1	54.9	9.11513		1.667	48.2		1.026	28.6
25	25.4	34.2	29	36.6	34.4	35.3	36.2	34.4	32.5	33.5	31.9	35.9	36.2	36.7	37.5	43.7	40.8	41.2	41.4	38.7	39.5	4.24801		1.793	52.7		1.011	27.9
26	34.4	41.9	46.7	47.3	48.3	46.3	46.1	44.2	45.9	45.5	48.6	49.4	50.1	47	46.7	44.7	43.8	43.1	46	44.8	46.2	24.723		1.793	52.9		1.084	30.7
27	27.1	38.5	45.2	41.1	50	43	45.2	49.5	47.6	42.3	45.8	45.8	45.1	46.3	47.6	43.4	45.1	48.5	45.1	47.5	51.6	26.2368		1.767	52.8		0.971	28.1
																								1.695	50.2		1.024	28.8
	32.7444	39.0833	40.7111	42.2778	42.8556	42.55	41.3722	42.3611	43.2278	43.5833	43.3556	43.6944	43.1944	44.7778	44.5722	44.5667	45.9389	45.7389	45.1056	45.2667	47.6222	25.613	8.68495	1.776	52.2		0.992	27.9
	131.136	131.136	131.136	131.136	131.136	131.136	131.136	131.136	131.136	131.136	131.136	131.136	131.136	131.136	131.136	131.136	131.136	131.136	131.136	131.136	131.136			1.868	55.2		1.011	28.8
																								1.221	35.3		1.382	34.9											55.8
																								1.573	42.7		1.729	43.2											70.1
	VE_CYC																					SLOPE VE/VCO2		1.517	43		1.837	47.5											69.5
1	40.3	45.4	51.1	48.1	50.8	51.2	46.6	47.3	46.6	50.1	48.6	46.5	51.7	48.6	48.1	49.7	48.4	49.6	50.4	49.5	49.4	26.7982		1.514	43.8		1.823	47.6											67.9
2	33.5	42.1	48.4	49.7	48.9	51.5	51.6	52	53.8	52.4	53.5	51.8	51.5	50.3	54.1	52.6	51.5	52	53.9	55.1	53.6	28.0207		1.422	41.6		1.821	46.9											73
3	42.2	48.5	54.4	54.7	54.6	52.7	53.5	54.9	53.1	53.6	56	56	60.7	60.2	61.2	61	61.3	61.3	63.6	57.2	62.3	31.3191		1.461	42.1		1.808	47.8											74.3
4	35.8	43.8	43.6	45.3	46.6	46.1	48.7	45	48.9	47.8	46.4	44.3	49.9	47	49	48.7	50.3	45.8	48	48.6		25.4142		1.383	40.9		1.791	46.7											69.2
5	31.7	39.8	42.6	44.6	48	48.5	47.8	49.8	50.2	47.7	48.7	48	47	49.4	47.8	47.6	45.8	43.5	43.4	45.6	43.9	27.8028		1.479	42.9		1.905	51.1											70.8
7	16.1	22.2	23.3	25.9	25.5	27.6	28.3	25.3	26.2	25	28.3	26.1	28.6	28.7	28.6	27.9	30.7	28.1	28.8	27.9	28.8	32.256		1.549	44.5		1.821	50.2											70.1
10	34.9	43.2	47.5	47.6	46.9	47.8	46.7	51.1	50.2	50.1	47.2	47.5	50.1	49.6	51.5	51.7	51.2	50.5	52.7	59.8	53	32.7722		1.613	47.1		1.829	50.1											68
12	31.2	39.8	41.1	42.3	40.7	45.4	41.9	41.8	45	41	43.5	48.6	43	43.2	46.2	45.5	42.5	41.9	45.1	47.5	47.3	18.1548		1.315	40.1		1.74	47.2											68.4
14	46.4	52.5	58.2	62.4	59.9	60.3	60.5	62.2	61.9	61.9	62.1	64.5	66.8	64.5	68.4	68.4	63.9	67.1	67.2	68.9	64.1	38.0917		1.497	44.3		1.853	50.1											73.7
17	34.6	42.1	43	44.3	43.1	50.3	50.7	49.7	52.7	48.5	45.3	47.8	45.7	48.7	45.8	45.7	49.4	49.1	57.1	52.8	51.8	35.6151		1.569	46.7		1.831	51.7											69.2
18	35.9	50.8	50.7	52.8	54.2	54.3	54.1	53.4	54	53.9	57.2	61.5	61.1	59.8	59.3	60.4	59.7	59.4	57.8	60.2	57.5	28.8472		1.653	47.9		1.792	51.2											71.4
19	40.4	53.4	54.5	57.2	56	60.2	61.3	65.3	63.9	64	60.3	61	61.8	62.5	59.9	55.7	57.6	56.2	56	59.2	60.2	28.6292		1.602	48		1.946	50.5											69.8
20	35.7	41.9	41.7	42.7	45.7	40	41.9	43.8	46	42.2	42.6	51.3	84.1	86.7	86.7	76.9	51.1	49.7	57.2	47.4	41.6	5.99478		1.6	48.8		1.909	52.7											69.2
22	27.4	37.6	47.3	50.4	50.1	52.6	54	54.5	56.3	52.6	54	54.4	53.9	54.2	51.4	49.5	51	48.2	48	46.4	46.4	20.5381		1.546	47.2		2.123	59.8											69.5
24	36.1	69.5	84.4	87.7	91.6	87.8	92.5	87.5	77.2	75.1	72.3	71.8	70.4	75.8	75.9	70.7	72.7	75.5	75.6	77.7	76.3	25.37		1.467	44.5		1.875	53											72.5
25	53.2	61.4	64.7	66.7	67.5	69.5	69.1	66.7	66.9	69	73.8	72.9	71.7	73	73.9	74.5	69.6	63.2	60.9	62.4	59	27.3018		1.312	34.5		1.154	31.2
26	42.4	46.7	47.9	51.2	49.3	50.3	52.2	52.2	53	51.4	50.2	50.4	52.7	49.2	52.1	51.5	53.3	47.6	50.6	49.5	51.8	28.6563		1.678	43.3		1.776	39.8
27	55.8	70.1	69.5	67.9	73	74.3	69.2	70.8	70.1	68	68.4	69.4	73.7	69.9	68.7	69.2	71.4	69.8	69.2	69.5	72.5	25.7914		1.773	46.2		1.857	41.1
																								1.717	45.7		1.833	42.3
	37.4222	47.2667	50.7722	52.3056	52.9111	53.9111	53.9222	54.0722	54.2222	53.0167	53.2444	54.1	56.9111	56.7389	57.1444	55.9556	54.5222	53.25	54.75	54.7333	54.0882	27.0763	7.09272	1.687	45.6		1.807	40.7
	131.136	131.136	131.136	131.136	131.136	131.136	131.136	131.136	131.136	131.136	131.136	131.136	131.136	131.136	131.136	131.136	131.136	131.136	131.136	131.136	131.136			1.753	50.3		1.979	45.4
				0.97	0.97	0.986667	0.996667	1.01667																1.623	43.4		1.819	41.9
				0.943333	0.953333	0.93	0.933333	0.913333																1.549	43.7		1.858	41.8
				0.9	0.91	0.9	0.893333	0.913333																1.495	42.5		1.932	45
				0.906667	0.906667	0.876667	0.85	0.86																1.399	41.7		1.794	41
				0.836667	0.87	0.866667	0.906667	0.93																1.427	42.9		1.888	43.5
				0.916667	0.933333	0.92	0.906667	0.906667					23.6463	26.7982	-3.15187									1.651	47.4		1.973	48.6
				0.983333	0.976667	0.94	0.943333	0.95					31.65	28.0207	3.62933		HS	25.613	8.68495					1.732	38.3		1.895	43
				0.943333	0.946667	0.96	0.956667	0.94					38.961	31.3191	7.64185		CYC	27.0763	7.09272					1.516	43.9		1.847	43.2
				0.95	0.953333	0.94	0.923333	0.926667					27.7635	25.4142	2.34934									1.507	44.7		1.946	46.2
				0.89	0.883333	0.883333	0.883333	0.883333					29.5032	27.8028	1.70043									1.636	46.8		1.771	45.5
													32.5115	32.256	0.255518									1.539	46		1.903	42.5
													28.1143	32.7722	-4.65796									1.608	47		1.915	41.9
													16.7855	18.1548	-1.36936									1.619	46.9		1.965	45.1
													36.5721	38.0917	-1.51959									1.465	43.6		2.07	47.5
													28.7035	35.6151	-6.91156									1.701	49.4		2.033	47.3
													28.9618	28.8472	0.114565									1.193	30.6		1.676	38.7
													23.5855	28.6292	-5.04378									1.376	34.9		2.088	45
													20.6954	5.99478	14.7006									1.349	32.6		2.123	45.5
													29.2577	20.5381	8.71964									1.414	35.3			48.3
													9.11513	25.37	-16.2549									1.444	35.2		2.236	49.6
													4.24801	27.3018	-23.0538									1.416	35.9		2.195	48.6
													24.723	28.6563	-3.93327									1.433	36.5		2.26	50.6
													26.2368	25.7914	0.445434									1.45	36.7		2.221	49.7
																								1.464	37.6		2.282	51.5
																								1.473	38.3		2.509	61.7
																								1.464	38.4		2.432	60.2
																								1.425	37.4		2.496	64.4
																								1.439	39		2.121	50.9
																								1.471	40.1		2.406	64.2
																								1.5	42.6		2.486	67.1
																								1.469	41.1		2.377	65.1
																								1.442	40.2		2.138	60.7
																								1.522	44.1		2.042	47.7
																								1.527	45.1		2.062	49.5
																								1.403	40.8		2.129	47.8
																								1.357	37.8		2.529	63.6
																								1.648	46.5		1.703	46.4
																								1.778	50.3		1.925	52.5
																								1.801	52		2.11	58.2
																								1.898	54.7		2.209	62.4
																								1.812	53.4		2.118	59.9
																								1.978	57.2		2.139	60.3
																								2.084	60.7		2.133	60.5
																								2.105	60.9		2.228	62.2
																								2.047	61		2.173	61.9
																								2.128	63.5		2.153	61.9
																								2.117	63.4		2.158	62.1
																								1.965	59		2.24	64.5
																								2.103	62.8		2.29	66.8
																								2.036	62.3		2.209	64.5
																								2.033	62.6		2.304	68.4
																								1.96	61.1		2.28	68.4
																								1.976	61.5		2.151	63.9
																								1.989	60.3		2.245	67.1
																								2.136	66.4		2.252	67.2
																								1.888	58.8		2.306	68.9
																								2.121	66.6		2.17	64.1
																								1.119	33.1		1.235	32.6
																								1.547	43.9		1.691	43.7
																								1.814	55.3		1.754	45.5
																								1.77	55.4		1.802	48.1
																								1.649	51.8		1.842	49.9
																								1.748	56.8		1.773	48
																								1.676	54.9		1.758	48.4
																								1.592	52.4		1.811	49.7
																								1.682	55.4		1.843	50.4
																								1.569	50.8		1.869	51.2
																								1.503	48.3		1.916	52.9
																								1.592	51.6		1.842	50.6
																								1.447	46.6		1.761	47.9
																								1.402	46.7		1.803	49.3
																								1.347	44.1		1.871	51.1
																								1.348	45.2		1.826	50.1
																								1.406	46.8		1.822	49.8
																								1.372	44.6		1.888	51.5
																								1.48	47.3		1.823	50.6
																								1.489	47.4		1.772	48.3
																								1.554	47.4		1.88	50.9
																								0.845	28.2		2.234	57
																								1.118	35.2		2.663	68.8
																								1.047	33.4		2.675	71
																								1.085	34		2.615	70.9
																								0.949	30.8		2.758	73.8
																								1.063	33.1		2.873	79.5
																								1.066	33.9		2.815	78.2
																								1.149	35.7		2.943	82.4
																								1.158	34.7		2.843	81
																								1.219	38.5		2.816	81.7
																								1.081	35.1		2.805	80.6
																								1.111	36		2.786	80.4
																								1.103	35.5		2.797	83
																								1.059	33.3		2.873	84.4
																								1.055	33.6		2.912	87.3
																								1.122	35.8		2.987	92.6
																								1.172	38.1		3.051	93.8
																								1.113	36.3		3.132	99.4
																								1.267	40		3.218	106
																								1.26	40.7		3.165	104.5
																								1.208	38.7		3.417	115.4
																								1.119	34.4		1.491	34.6
																								1.213	36.9		1.837	42.1
																								1.401	42		1.897	43
																								1.389	41.6		1.924	44.3
																								1.36	41.1		1.848	43.1
																								1.421	43.4		1.977	50.3
																								1.29	40		1.971	50.7
																								1.334	41.4		1.944	49.7
																								1.398	43.7		2.015	52.7
																								1.371	42.5		1.938	48.5
																								1.483	44.5		1.901	45.3
																								1.493	45.4		1.916	47.8
																								1.504	45.3		1.886	45.7
																								1.5	45.3		1.935	48.7
																								1.565	47.5		1.902	45.8
																								1.432	43.7		1.931	45.7
																								1.555	45.5		2.004	49.4
																								1.463	44.6		2.007	49.1
																								1.416	42.2		2.174	57.1
																								1.319	39.8		2.021	52.8
																								1.54	48.4		2.021	51.8
																								1.138	32.5		1.425	35.9
																								1.547	41.7		2.031	50.8
																								1.495	40.9		2.088	50.7
																								1.609	44.6		2.121	52.8
																								1.655	46.3		2.149	54.2
																								1.634	46.5		2.134	54.3
																								1.673	48.1		2.109	54.1
																								1.593	46.9		2.137	53.4
																								1.545	46.8		2.148	54
																								1.565	45.7		2.131	53.9
																								1.577	47		2.154	57.2
																								1.497	45.8		2.269	61.5
																								1.43	43.8		2.282	61.1
																								1.524	45.7		2.146	59.8
																								1.46	44.1		2.225	59.3
																								1.586	46.9		2.325	60.4
																								1.673	48.7		2.233	59.7
																								1.694	50.9		2.208	59.4
																								1.612	48.8		2.326	57.8
																								1.598	49.1		2.303	60.2
																								1.583	49.5		2.167	57.5
																								1.057	30.5		1.543	40.4
																								1.228	35.2		2.177	53.4
																								1.224	35.1		2.164	54.5
																								1.239	36.5		2.264	57.2
																								1.352	38.6		2.231	56
																								1.269	36.9		2.325	60.2
																								1.151	34.1		2.325	61.3
																								1.163	34		2.395	65.3
																								1.202	34.9		2.366	63.9
																								1.205	35.7		2.408	64
																								1.255	37.4		2.26	60.3
																								1.273	36.5		2.257	61
																								1.111	33.8		2.289	61.8
																								1.318	37		2.285	62.5
																								1.262	35.6		2.228	59.9
																								1.253	35.8		2.135	55.7
																								1.274	36.4		2.174	57.6
																								1.253	37		2.139	56.2
																								1.192	35.3		2.141	56
																								1.286	37.9		2.231	59.2
																								1.201	36.3		2.277	60.2
																								1.1	30.2		1.367	35.7
																								1.272	33.3		1.705	41.9
																								1.358	35.8		1.703	41.7
																								1.317	35.3		1.766	42.7
																								1.319	36.4		1.902	45.7
																								1.297	35.6		1.725	40
																								1.294	35.7		1.813	41.9
																								1.319	35.9		1.896	43.8
																								1.303	35.9		1.926	46
																								1.361	38.6		1.814	42.2
																								1.286	34.9		1.854	42.6
																								1.302	35.6		1.827	51.3
																								1.245	35.5		1.763	84.1
																								1.389	35.9		1.754	86.7
																								1.395	36.2		1.754	86.7
																								1.42	37.6		1.894	76.9
																								1.503	39.3		2.209	51.1
																								1.351	37.4		2.097	49.7
																								1.275	35.2		2.315	57.2
																								1.301	35.8		2.035	47.4
																								1.27	34.5		1.877	41.6
																								0.903	26.3		1.057	27.4
																								1.109	31.3		1.563	37.6
																								1.012	30.2		1.927	47.3
																								1.051	31.1		2.01	50.4
																								1.183	33.9		1.998	50.1
																								1.136	32.9		2.582	52.6
																								1.159	32.3		2.072	54
																								1.272	33.2		2.134	54.5
																								1.301	36		2.168	56.3
																								1.357	38.6		1.998	52.6
																								1.403	39.4		2.049	54
																								1.461	41.7		2.115	54.4
																								1.438	41.2		2.072	53.9
																								1.493	42.6		2.038	54.2
																								1.442	41.8		1.963	51.4
																								1.413	41.2		1.905	49.5
																								1.448	42.7		1.942	51
																								1.408	41.6		1.82	48.2
																								1.466	42.9		1.789	48
																								1.455	43.6		1.78	46.4
																								1.429	42.1		1.754	46.4
																								1.365	34.9		1.312	36.1
																								1.859	45.3		2.899	69.5
																								1.889	47.8		3.377	84.4
																								1.543	47.2		3.436	87.7
																								2.003	51.9		3.333	91.6
																								2.074	46.1		3.337	87.8
																								2.042	50.8		3.515	92.5
																								2.021	50.3		3.269	87.5
																								2.267	56.8		2.896	77.2
																								1.898	56.1		2.765	75.1
																								1.632	53.8		2.745	72.3
																								1.869	51.2		2.751	71.8
																								1.765	49		2.717	70.4
																								1.978	53		2.852	75.8
																								1.896	53.9		2.82	75.9
																								2.011	46.4		2.705	70.7
																								2.056	46.1		2.789	72.7
																								1.958	52.7		2.904	75.5
																								1.852	47.8		2.856	75.6
																								1.636	56.1		2.944	77.7
																								1.748	54.9		2.901	76.3
																								0.89	25.4		2.16	53.2
																								1.249	34.2		2.546	61.4
																								1.056	29		2.605	64.7
																								0.628	36.6		2.688	66.7
																								1.277	34.4		2.713	67.5
																								1.417	35.3		2.736	69.5
																								1.396	36.2		2.757	69.1
																								1.453	34.4		2.698	66.7
																								1.459	32.5		2.696	66.9
																								1.371	33.5		2.777	69
																								1.324	31.9		2.985	73.8
																								1.245	35.9		2.933	72.9
																								1.284	36.2		2.864	71.7
																								1.177	36.7		2.908	73
																								1.155	37.5		2.889	73.9
																								1.047	43.7		2.89	74.5
																								1.508	40.8		2.737	69.6
																								1.248	41.2		2.513	63.2
																								1.3	41.4		2.46	60.9
																								1.413	38.7		2.515	62.4
																								1.413	39.5		2.413	59
																								1.237	34.4		1.711	42.4
																								1.546	41.9		1.917	46.7
																								1.687	46.7		1.922	47.9
																								1.705	47.3		2.031	51.2
																								1.734	48.3		1.934	49.3
																								1.648	46.3		1.989	50.3
																								1.639	46.1		2.055	52.2
																								1.546	44.2		2.005	52.2
																								1.606	45.9		2.021	53
																								1.538	45.5		1.978	51.4
																								1.678	48.6		1.988	50.2
																								1.706	49.4		1.97	50.4
																								1.686	50.1		2.052	52.7
																								1.566	47		1.977	49.2
																								1.562	46.7		2.062	52.1
																								1.499	44.7		2.061	51.5
																								1.478	43.8		2.074	53.3
																								1.456	43.1		1.921	47.6
																								1.509	46		2.04	50.6
																								1.49	44.8		1.981	49.5
																								1.509	46.2		2.09	51.8
																								0.868	27.1		2.039	55.8
																								1.351	38.5		2.601	70.1
																								1.577	45.2		2.596	69.5
																								1.336	41.1		2.574	67.9
																								1.721	50		2.694	73
																								1.467	43		2.734	74.3
																								1.532	45.2		2.552	69.2
																								1.73	49.5		2.557	70.8
																								1.603	47.6		2.549	70.1
																								1.392	42.3		2.495	68
																								1.535	45.8		2.512	68.4
																								1.542	45.8		2.527	69.4
																								1.528	45.1		2.628	73.7
																								1.587	46.3		2.539	69.9
																								1.63	47.6		2.465	68.7
																								1.489	43.4		2.545	69.2
																								1.548	45.1		2.54	71.4
																								1.695	48.5		2.479	69.8
																								1.504	45.1		2.488	69.2
																								1.659	47.5		2.476	69.5
																								1.769	51.6		2.562	72.5
[truncated: 3 more columns]

[truncated: 2 more sheets: Figure 5A_OUES_CYC, Figure 5B_OUES_HS]
